# Supplementary material for: Extracellular vesicles from the apoplastic fungal wheat pathogen Zymoseptoria tritici
Source: Fungal Biol Biotechnol. 2020 Sep 18;7:13. doi: 10.1186/s40694-020-00103-2 (PMC7501697; doi:10.1186/s40694-020-00103-2)
Supplement: Supplementary file 2 — Additional file 2: Table S1. Metadata for EV samples/fungal cultures presented in Fig. 1 and Fig. 2. Table S2. List of proteins identified in ≥ 4/5 biological replicate samples of Z. tritici WAI332 EVs. Table S3. List of proteins identified in ≥ 2/3 SS samples, with at least 2 unique peptides detected using LC–MS/MS. Proteins found in the SS samples and also in EVs are indicated. Table S4. List of Z. tritici WAI332 EV proteins predicted to be effectors by EffectorP. Proteins were included when predicted as effectors by both EffectorP v1.0 and v2.0. Table S5a. List of studies used to source fungal EV proteins to define orthogroups with Orthofinder. Table S5b. Summary of proteins used for Orthofinder analysis. Table S6. OrthoFinder output showing fungal EV proteins grouped by orthogroup (OG) and species. Uniprot-KB or ensembl protein names are followed by a species ‘code’ defined for Orthofinder. CAAL = C. albicans; CRNE = C. neoformans, FOTG = F. oxysporum f. sp. vasinfectum; HICA = H. capsulatum; PABR = P. brasiliensis; SACE = S. cerevisiae; ZYTR = Z. tritici. Table S7. List of proteins identified with ≥ 2 unique peptides in ≥ 4/5 cell lysate (CL) samples (n = 533). Table S8. Potential Z. tritici WAI332 homologues for C. albicans EV marker proteins defined by Dawson et al., (2020). Homologous proteins were identified using reciprocal blastp searches of marker proteins against predicted proteins encoded in the Z. tritici WAI332 genome. Table S9. This data was generated by Orthofinder (v 2.3.11), using EV proteins described in previous fungal EV studies. Protein sequences were downloaded from Uniprot or Ensembl fungi and duplicate sequences removed within each species. Information on the studies listed and the proteins from each species is shown in Table S5. [file 40694_2020_103_MOESM2_ESM.xlsx]

## Sheet: Table S1. EV isolation data
Table S1. Metadata for EV samples/fungal cultures presented in Figure 1 and Figure 2.
EV sample metadata for Figure 1.
Fungal culture/EV isolation conditions and sample data						EV sample					Adjusted for culture volume		Particle size
Biological replicate	Strains/ Cultivars	Condition/ media	Cell concentration (spores/mL)	Culture volume used for EV isolation (mL)	OD600	Final EV sample vol (µL)	Protein concentration of EV sample (µg/mL)	Total protein (µg)	Particle concentration (particles/mL)	Concentration factor	Protein concentration per mL culture (µg/mL)	Particle concentration per mL culture (particles/mL)	Mean (nm)	Mode (nm)	SD	SE
1	WAI332	Fries3	200000	100	2.1	50	232	11.6	485000000000	2000	0.116	243000000	168.03	134.13	1.59	0.92
2	WAI332	Fries3	200000	250	2.03	200	159	31.8	259000000000	1250	0.1272	207000000	194.83	140	3.93	2.27
3	WAI332	Fries3	200000	680	2.34	400	257	102.8	246000000000	1700	0.1512	145000000	195.17	152.27	2.56	1.28
EV sample metadata for Figure 2.
Fungal culture/EV isolation conditions and sample data						EV sample					Adjusted for culture volume		Particle size
Biological replicate	Zt strain	Culture medium	Cell concentration (spores/mL)	Culture volume used for EV isolation	OD600	Final EV sample volume (µL)	Protein concentration of EV sample (µg/mL)	Total protein yield (µg)	Particle conc. (particles/mL)	Concentration factor	Protein concentration per mL culture (µg/mL)	Particle concentration per mL culture	Mean (nm)	Mode (nm)	SD	SE
Z. tritici WAI332 cultures - untreated
1	WAI332	Fries3	200000	100	2.1	50	232	11.6	485000000000	2000	0.116	242500000	168.03	134.13	1.59478	0.920748
2	WAI332	Fries3	200000	100	NA	50	59	2.95	275000000000	2000	0.0295	137500000	135.65	109.7	5.02046	3.55
Z. tritici WAI332 cultures - heat-treated
1	WAI332	Fries3	200000	100	2.66	50	NA	NA	165000000000	2000	NA	82500000	125.1	93.03	2.3516	1.35769
2	WAI332	Fries3	200000	100	2.213	50	33	1.65	9.80667e+10	2000	0.0165	4.90333e+07	129.3	102.5	30.1568	17.411

## Sheet: Table S2. Zt EV proteins 
Table S2. List of proteins identified in ≥ 4/5 biological replicate samples of Z. tritici WAI332 EVs
Protein ID	Amino acids	Secretion signal?	TMD/GPI-anchor?	Putative CAzyme?	Putative proteolytic enzyme?	Predicted effector?	Description
Cytoskeleton-associated
evm.model.chr_10.348	375						Actin, gamma
evm.model.chr_08.175	380						Cell division control protein 12-like protein
evm.model.chr_06.749	674						Fimbrin
evm.model.chr_10.647	469						Putative cell division control protein 3
evm.model.chr_03.1408	392						Septin homolog, cell division control protein 11
evm.model.chr_01.165	447						Tubulin
evm.model.chr_10.620	450						Tubulin, alpha
Endo/exocytosis & endomembrane-associated
evm.model.chr_01.168	183						ADP-ribosylation factor
evm.model.chr_07-1.318	1672						Clathrin, heavy chain protein
evm.model.chr_02.1456	402						Oxysterol-binding protein-related
evm.model.chr_11.67	347						Putative Sec14, cytosolic factor
evm.model.chr_04.211	468						Rab GDP-dissociation inhibitor (GDI)-like protein
evm.model.chr_01.889	189					Y	Small COPII coat GTPase SAR1-like protein
evm.model.chr_01.1432	340		TMD				t-SNARE protein
Hydrolytic enzymes
evm.model.chr_03.1059	1038			Y			Endo-1,3-beta-glucanase-like protein
evm.model.chr_11.556	719			Y			Glucosyltransferase family 71 protein
evm.model.chr_05.336	464	Y		Y			Glycoside hydrolase family 71 protein
evm.model.chr_03.213	542			Y			Oxidoreductase-family protein
evm.model.chr_01.2285	441	Y	GPI-anchor	Y			Putative glycosidase
Membrane-associated
evm.model.chr_11.366	1632		TMD				ABC transporter
evm.model.chr_01.1453	323		TMD				ADP/ATP carrier protein
evm.model.chr_12.404	392	Y	GPI-anchor				Cell wall protein ECM33-like protein
evm.model.chr_02.114	403						CRAL-TRIO domain-containing protein
evm.model.chr_13.462	304		TMD				Hsp30-like protein
evm.model.chr_02.104	325						Mitochondrial phosphate carrier-like protein
evm.model.chr_05.697	1059		TMD				Na+/Li+-exporting P-type ATPase
evm.model.chr_05.538	1007		TMD				Plasma membrane ATPase
evm.model.chr_08.615	1511		TMD				Putative ABC transporter
evm.model.chr_01.1915	731	Y	TMD				Putative flavin carrier protein 2
evm.model.chr_10.186	627		TMD				Putative siderophore-dependent iron transporter
evm.model.chr_13.103	257		TMD				SUR7 protein
evm.model.chr_04.328	512						V-type proton ATPase, subunit B protein
evm.model.chr_03.639	365						Voltage-gated potassium ion channel-like protein, subunit beta
Metabolism, general
evm.model.chr_02.450	518						4-aminobutyrate aminotransferase
evm.model.chr_11.587	782						Aconitate hydratase
evm.model.chr_02.245	345						Adenosine kinase
evm.model.chr_01.1628	236					Y	Alpha/beta hydrolase domain-containing protein
evm.model.chr_02.679	416						Argininosuccinate synthase
evm.model.chr_02.62	515						ATP synthase F1-sector subunit beta
evm.model.chr_07-1.273	598						Bifunctional purine biosynthesis protein-like protein
evm.model.chr_09.28	841						Ergothioneine biosynthesis protein 1-like protein
evm.model.chr_01.509	199						F1F0 ATP synthase subunit alpha
evm.model.chr_08.365	722			Y			Glycogen synthase
evm.model.chr_03.549	364		GPI-anchor				Mannose-1-phosphate guanyltransferase
evm.model.chr_01.1665	362						NADP-dependent alcohol dehydrogenase
evm.model.chr_01.495	362						NADP-dependent alcohol dehydrogenase
evm.model.chr_01.650	394						Obg-like ATPase-like protein
evm.model.chr_08.324	783						Peroxidase-catalase-like protein
evm.model.chr_07-1.161	269						Phosphomannomutase
evm.model.chr_09.106	497						Putative aldehyde dehydrogenase
evm.model.chr_09.696	469						Putative aldehyde dehydrogenase
evm.model.chr_01.2237	1023						Putative C-1-tetrahydrofolate synthase
evm.model.chr_10.235	454						Putative cytochrome b-c1 complex subunit 2, mitochondrial
evm.model.chr_10.480	2186						Putative glutamate synthase
evm.model.chr_01.2360	553						Putative inosine-5'-monophosphate dehydrogenase
evm.model.chr_11.109	481						Putative serine hydroxymethyltransferase, cytosolic
evm.model.chr_04.441	592						Pyruvate decarboxylase-like protein
evm.model.chr_06.673	397						S-adenosylmethionine synthase-like protein
evm.model.chr_01.1122	332						Spermidine synthase
evm.model.chr_13.112	575						Sulphate adenylyltransferase
Protein homeostasis/amino acid & protein metabolism
evm.model.chr_02.986	822						AAA family ATPase; cell division control protein 48
evm.model.chr_05.593	960						Alanine--tRNA ligase
evm.model.chr_09.626	428	Y		Y			Alpha-1,2 mannosyltransferase-like protein
evm.model.chr_02.953	642						Alpha-isopropylmalate synthase
evm.model.chr_03.1178	761						Arginine tRNA ligase-like protein
evm.model.chr_13.30	569						Aspartate--tRNA ligase
evm.model.chr_05.606	396						ATP-dependent RNA helicase; eukaryotic initiation factor 4A (eIF4A)
evm.model.chr_05.637	542						Beta-thionase-like protein
evm.model.chr_05.328	1169						Carbomyl-phosphate synthase (glutamine hydrolysing), large subunit
evm.model.chr_02.240	416						Elongation factor 1-gamma protein
evm.model.chr_02.394	843						Elongation factor 2 (EF-2)
evm.model.chr_02.592	1058						Elongation factor 3
evm.model.chr_07-1.160	515						Eukaryotic translation initiation factor 2, subunit gamma
evm.model.chr_01.108	606						Eukaryotic translation initiation factor RLI1
evm.model.chr_08.538	715						Glycine--tRNA ligase
evm.model.chr_08.827	583						Heat-shock protein 60
evm.model.chr_04.459	812						Heat-shock protein 90 homolog, Hsp82
evm.model.chr_05.317	447						Heat shock protein 70 family protein
evm.model.chr_03.816	344						Heat schock protein 90 co-chaperone, activator of Hsp90 ATPase protein
evm.model.chr_01.2168	1140						Isoleucyl-tRNA synthetase
evm.model.chr_05.461	187					Y	Peptidyl-prolyl cis-trans isomerase-like protein
evm.model.chr_04.766	599						Phenylalanine--tRNA ligase, subunit beta
evm.model.chr_02.799	366						Phospho-2-dehydro-3-deoxyheptonate aldolase, tyrosine-inhibited
evm.model.chr_03.406	763						Polyadenylate-binding protein (PABP), cytoplasmic and nuclear
evm.model.chr_11.330	525	Y					Protein disulfide isomerase
evm.model.chr_12.68	438						Putative branched-chain-amino-acid aminotransferase
evm.model.chr_04.370	516						Putative elongation factor 1-alpha protein
evm.model.chr_10.290	166						Putative eukaryotic translation initiation factor 5A, eIF-5A
evm.model.chr_01.2053	403						Putative ketol-acid reductoisomerase-like protein
evm.model.chr_07-1.532	477						Putative ornithine aminotransferase
evm.model.chr_01.2204	409						Putative RNA binding protein
evm.model.chr_03.784	345						RNA-binding domain-containing protein
evm.model.chr_08.453	448						Saccharopine dehydrogenase-like protein
evm.model.chr_08.13	486						Serine--tRNA ligase
evm.model.chr_04.156	501						Succinate-semialdehyde dehydrogenase
evm.model.chr_01.1089	765						Tryptophan synthase
evm.model.chr_06.603	427						Tyrosine--tRNA ligase
evm.model.chr_09.706	1063						Ubiquitin-activating enzyme E1
evm.model.chr_05.641	1087						Valine--tRNA ligase
Proteolytic enzymes
evm.model.chr_01.1831	481				Y		Cys-Gly metallodipeptidase
evm.model.chr_02.994	643				Y		Putative C19 family peptidase
evm.model.chr_06.488	779	Y			Y		Putative dipeptidyl peptidase 4 protein
evm.model.chr_04.1123	482				Y		Putative M16 family peptidase
evm.model.chr_02.707	627	Y	GPI-anchor		Y		Subtilisin-like protein
evm.model.chr_03.98	346	Y			Y		Trypsin-like serine protease
Ribosomes
evm.model.chr_01.1876	307						40S ribosomal protein S0
evm.model.chr_08.657	257						40S ribosomal protein S1
evm.model.chr_04.467	161						40S ribosomal protein S11-A
evm.model.chr_05.82	151					Y	40S ribosomal protein S13
evm.model.chr_02.727	151					Y	40S ribosomal protein S14
evm.model.chr_02.1303	143					Y	40S ribosomal protein S16
evm.model.chr_02.434	155						40S ribosomal protein S18
evm.model.chr_05.970	269						40S ribosomal protein S2
evm.model.chr_05.965	274						40S ribosomal protein S3
evm.model.chr_13.146	262						40S ribosomal protein S4
evm.model.chr_02.549	213					Y	40S ribosomal protein S5
evm.model.chr_01.500	550						40S ribosomal protein S8
evm.model.chr_13.361	194						40S ribosomal protein S9
evm.model.chr_05.113	313						60S acidic ribosomal protein P0
evm.model.chr_01.171	217					Y	60S ribosomal protein L1
evm.model.chr_06.307	219						60S ribosomal protein L10
evm.model.chr_03.937	220						60S ribosomal protein L13
evm.model.chr_01.1191	176						60S ribosomal protein L14
evm.model.chr_01.1657	311						60S ribosomal protein L15
evm.model.chr_02.569	186						60S ribosomal protein L17
evm.model.chr_06.334	189						60S ribosomal protein L18
evm.model.chr_06.386	232						60S ribosomal protein L19
evm.model.chr_08.429	254						60S ribosomal protein L2
evm.model.chr_06.652	149						60S ribosomal protein L28
evm.model.chr_08.107	157						60S ribosomal protein L28
evm.model.chr_01.484	392						60S ribosomal protein L3
evm.model.chr_08.436	371						60S ribosomal protein L4
evm.model.chr_01.772	198						60S ribosomal protein L6
evm.model.chr_03.963	252						60S ribosomal protein L7
evm.model.chr_03.535	265						60S ribosomal protein L8
evm.model.chr_01.328	193					Y	60S ribosomal protein L9
evm.model.chr_08.625	627						ATP-binding cassette family ATPase
evm.model.chr_04.850	316						Guanine nucleotide-binding protein, subunit beta-like protein
Sugar/lipid metabolism
evm.model.chr_01.1578	553						2-Methylcitrate dehydratase-like protein
evm.model.chr_03.1290	1057						2-Oxoglutarate dehydrogenase E1 component
evm.model.chr_10.419	412						3-ketoacyl-coA thiolase B
evm.model.chr_01.500	669						Acetly-coenzyme A synthetase
evm.model.chr_05.590	397						Acetyl-CoA acetyltransferase; ergosterol biosynthesis protein 10
evm.model.chr_03.1023	2278						Acetyl-coA carboxylase
evm.model.chr_04.668	315						Aldolase 1-epimerase-like protein
evm.model.chr_03.59	1859						Fatty acid synthase subunit alpha
evm.model.chr_03.1043	347						Fructose-1,6-bisphosphatase-like protein
evm.model.chr_08.122	509						Glucose-6-phosphate 1-dehydrogenase
evm.model.chr_10.335	388						Isocitrate dehydrogenase
evm.model.chr_05.173	715						Long-chain-fatty-acid--CoA ligase 1-like protein
evm.model.chr_05.901	557						Phosphoenolpyruvate carboxykinase [ATP]
evm.model.chr_05.676	263						Phosphogluconolactonase
evm.model.chr_09.243	665						Putative ATP-citrate synthase subunit 1
evm.model.chr_09.244	487						Putative ATP-citrate synthase subunit 2
evm.model.chr_01.1796	213					Y	Putative GTP-binding nuclear protein
evm.model.chr_06.196	496						Putative hexokinase
evm.model.chr_01.1717	816						Putative phosphoketolase
evm.model.chr_09.208	370						Putative UDP-glucose 3-epimerase
evm.model.chr_04.703	353						Putative xylitol dehydrogenase
evm.model.chr_08.421	348						Succinate--CoA ligase, subunit alpha
evm.model.chr_03.857	440						Succinate--CoA ligase, subunit beta
evm.model.chr_02.163	248					Y	Triosephosphate esterase
Unknown/miscellaneous
evm.model.chr_01.2203	266						14-3-3 domain-containing protein
evm.model.chr_07-1.319	273						14-3-3 domain-containing protein
evm.model.chr_01.680	419						Alpha/beta hydrolase domain-containing protein
evm.model.chr_02.676	345						Arginine N-methyltransferase
evm.model.chr_11.485	487						Dehydroquinate synthase domain-containing protein
evm.model.chr_02.374	552						Importin, subunit alpha domain-containing protein
evm.model.chr_02.409	963						Importin, subunit alpha re-exporter-like protein
evm.model.chr_11.341	1103						Importin, subunit beta 3
evm.model.chr_02.161	874						Importin, subunit beta-1 domain-containing protein
evm.model.chr_04.420	1104						Importin, subunit beta-4 domain containing protein
evm.model.chr_07-1.429	366						Isocitrate/Isopropylmalate dehydrogenase-like domain-containing protein
evm.model.chr_05.692	1395						KH-domain-containing protein
evm.model.chr_06.849	423						M24 family non-peptidase homolog-like protein
evm.model.chr_02.1432	340						NAD-dependent epimerase/dehydratase domain-containing protein
evm.model.chr_01.120	448						NADH-dependent flavin oxidoreductase-like protein
evm.model.chr_04.877	424						NADPH dehydrogenase-like protein
evm.model.chr_03.255	886						Nuclease domain-containing protein
evm.model.chr_11.296	427						Peroxidase domain-containing protein
evm.model.chr_07-2.354	408	Y					Peroxidase domain-containing protein
evm.model.chr_04.349	226					Y	Peroxiredoxin PRX1-like protein
evm.model.chr_04.676	466						PH domain-containing protein
evm.model.chr_07-1.137	384						Phospho-2-dehydro-3-deoxyheptonate aldolase-like protein
evm.model.chr_01.2536	235					Y	Phosphoribosyltransferase-like protein
evm.model.chr_02.560	152						Polyketide cyclase/dehydratase domain-containing protein
evm.model.chr_12.281	374						Porin voltage-dependent anion-selective channel domain-containing protein
evm.model.chr_04.767	621						Protein phosphatase 2A, regulatory alpha subunit, MgPP2AregA
evm.model.chr_10.499	223						Putative glutathione S-transferase protein
evm.model.chr_09.600	304						Putative NADP-dependent 3-hydroxy acid dehydrogenase
evm.model.chr_01.2450	514						Putative oxysterol-binding-like protein
evm.model.chr_01.1591	309						Serine/threonine protein phosphatase (PP1)-like protein
evm.model.chr_02.196	172					Y	Thioredoxin-like protein
evm.model.chr_04.181	624	Y					Tyrosinase-like protein
evm.model.chr_01.146	150					Y	Uncharacterised protein
evm.model.chr_09.290	214					Y	Uncharacterised protein
evm.model.chr_05.167	896		TMD				Uncharacterised protein
evm.model.chr_09.688	272						Uncharacterised protein
evm.model.chr_10.528	878						Uncharacterised protein
evm.model.chr_11.377	521						Uncharacterised protein
evm.model.chr_12.16	254						Uncharacterised protein
evm.model.chr_05.169	402	Y					Uncharacterised protein
evm.model.chr_13.52	483	Y					Uncharacterised protein
evm.model.chr_03.846	196	Y				Y	Uncharacterised protein
evm.model.chr_01.1001	759						Uncharacterised protein
evm.model.chr_01.1310	316						Uncharacterised protein
evm.model.chr_01.77	631						Uncharacterised protein
evm.model.chr_02.1037	384						Uncharacterised protein
evm.model.chr_03.115	618						Uncharacterised protein
evm.model.chr_03.207	299						Uncharacterised protein

## Sheet: Table S3. Zt SS proteins
Table S3. List of proteins identified in at least 2/3 SS samples, with at least 2 unique peptides detected using LC-MS/MS. Proteins found in the SS samples and also in EVs are indicated.
Protein ID	In EV fraction?	Amino acids	Secretion signal?	Membrane associated?	Putative Cazyme	Putative proteolytic enzyme?	Predicted effector?	Description
Metabolism, general
evm.model.chr_05.619	Y	347						Inorganic pyrophosphatase-like protein
evm.model.chr_01.2437		266					Y	NADP-dependent mannitol dehydrogenase
evm.model.chr_08.317		191					Y	Nucleoside diphosphate kinase
evm.model.chr_12.144	Y	771						Probable 5-methyltetrahydropteroyltriglutamate--homocysteine methyltransferase
evm.model.chr_01.1554	Y	685						Transkelotase protein
Hydrolytic enzymes
evm.model.chr_10.373		956	Y		Y			Alpha/beta-glucosidase
evm.model.chr_01.1437	Y	426	Y		Y			Beta-glucosidase; SUN-domain containing protein
evm.model.chr_01.1718		568			Y			Beta-glucuronidase
evm.model.chr_01.530		480	Y		Y			Beta-glucuronidase
evm.model.chr_11.530	Y	382	Y					Glycoside hydrolase family 17 protein
evm.model.chr_11.535		301	Y		Y			Probable acetylxylan esterase A
evm.model.chr_13.368	Y	1015	Y		Y			Probable alpha/beta-glucosiadase
evm.model.chr_11.115	Y	541	Y	GPI-anchor	Y			Putative 1,3-beta-glucanosyltransferase
evm.model.chr_05.157	Y	424	Y		Y			Putative glucan 1,3-beta-glucosidase
evm.model.chr_07-1.109	Y	479	Y	GPI-anchor	Y			Putative glucan 1,3-beta-glucosidase
evm.model.chr_01.543		444	Y		Y			Uncharacterised protein
evm.model.chr_08.423		431	Y		Y			Uncharacterised protein
Protein homeostasis/amino acid & protein metabolism
evm.model.chr_05.450		230	Y					Carboxypeptidase Y inhibitor
evm.model.chr_01.1250	Y	683	Y					Heat shock 70 protein family; endoplasmic reticulum chaperone BiP;
evm.model.chr_01.2078		552	Y			Y		Leucine aminopeptidase-like protein
evm.model.chr_05.749	Y	142	Y				Effector	Peptidyl-prolyl cis-trans isomerase-like protein
evm.model.chr_03.1095		229						Polyubiquitin
evm.model.chr_10.464	Y	649						Probable heat shock protein 70
Proteolytic enzyme
evm.model.chr_05.68		400	Y			Y		Cuticle-degrading protease
evm.model.chr_11.546		529	Y			Y		Probable extracellular serine carboxypeptidase
Sugar/lipid metabolism
evm.model.chr_06.172	Y	493						6-phosphogluconate dehydrogenase
evm.model.chr_02.1128		474						Citrate synthase, mitochondrial
evm.model.chr_02.1001	Y	359						Fructose-bisphosphate aldolase
evm.model.chr_05.14		553						Glucose-6-phosphate isomerase
evm.model.chr_02.1105	Y	338						Glyceraldehyde-3-phosphate dehydrogenase
evm.model.chr_08.535	Y	334						Malate dehydrogenase
evm.model.chr_10.306		343						Malate dehydrogenase, mitochondrial
evm.model.chr_01.60	Y	418						Phosphoglycerate kinase
evm.model.chr_07-1.449	Y	436						Putative enolase
evm.model.chr_03.261	Y	324						Transaldolase
Unknown/miscellaneous
evm.model.chr_05.926		249					Y	AIM2 family protein
evm.model.chr_06.290		529	Y					FAD-linked oxidoreductase-like protein
evm.model.chr_05.1047		333	Y					Major allegen Aspf2-like protein
evm.model.chr_06.875		200	Y				Y	Pathogenesis-related protein 1-like (PR1-like)
evm.model.chr_01.1698		496						Peptidase S41 family protein ustP; Ustiloxin B biosynthesis protein P-like protein
evm.model.chr_11.487	Y	450	Y		Y			Peroxidase domain-containing protein
evm.model.chr_02.407	Y	284	Y					PR1-like protein
evm.model.chr_01.2405	Y	253						Putative peptidyl-prolyl-cis trans isomerase
evm.model.chr_13.127	Y	730						Saccharolysin domain-containing protein
evm.model.chr_03.955		332	Y					Tyrosinase ustQ; Ustiloxin B biosynthesis protein Q-like protein
evm.model.chr_01.1605		899	Y					Uncharacterised protein
evm.model.chr_01.1699		213	Y					Uncharacterised protein
evm.model.chr_01.478		303	Y	GPI-anchor				Uncharacterised protein
evm.model.chr_02.1418		80	Y				Y	Uncharacterised protein
evm.model.chr_02.540		553	Y					Uncharacterised protein
evm.model.chr_02.61		215	Y				Y	Uncharacterised protein
evm.model.chr_03.1339		111	Y				Y	Uncharacterised protein
evm.model.chr_05.719	Y	799	Y	GPI-anchor				Uncharacterised protein
evm.model.chr_06.692		129	Y				Y	Uncharacterised protein
evm.model.chr_06.758		257	Y					Uncharacterised protein
evm.model.chr_06.847		160	Y					Uncharacterised protein
evm.model.chr_08.610		524	Y					Uncharacterised protein
evm.model.chr_09.44		224	Y					Uncharacterised protein
evm.model.chr_09.619		95	Y				Y	Uncharacterised protein
evm.model.chr_09.624		198	Y				Y	Uncharacterised protein
evm.model.chr_09.678		269						Uncharacterised protein
evm.model.chr_10.461		198	Y				Y	Uncharacterised protein
evm.model.chr_10.57	Y	669	Y		Y			Uncharacterised protein
evm.model.chr_11.483	Y	497	Y					Uncharacterised protein
evm.model.chr_11.49		178	Y					Uncharacterised protein
evm.model.chr_12.272		285	Y					Uncharacterised protein
evm.model.chr_12.352		238	Y					Uncharacterised protein
evm.model.chr_12.425		98	Y				Y	Uncharacterised protein
evm.model.chr_13.37		165					Y	Uncharacterised protein
evm.model.chr_13.38		147	Y					Uncharacterised protein
evm.model.chr_13.436		120	Y				Y	Uncharacterised protein
evm.model.chr_13.74		215	Y					Uncharacterised protein
evm.model.chr_07-1.260		87	Y				Y	Uncharacterised protein
evm.model.chr_07-1.539		188	Y				Y	Uncharacterised protein
evm.model.chr_07-2.52		1220	Y					Uncharacterised protein
evm.model.chr_01.479	Y	292	Y					Uncharacterised protein
evm.model.chr_02.176	Y	372	Y					Uncharacterised protein
evm.model.chr_03.1336	Y	436	Y					Uncharacterised protein
evm.model.chr_03.624	Y	1083	Y					WSC domain-containing protein

## Sheet: Table S4. Effector predictions
Table S4. List of Z. tritici WAI332 EV proteins predicted to be effectors by EffectorP. Proteins were considered included when predicted as effectors by both EffectorP v1.0 and v2.0.
Protein/gene ID	Blastp hit (uniprot db); evalue threshold 1e-5	Percentage sequence id, percentage query coverage	Sample	Expressed in planta? 9 dpi	Expressed in planta? 14 dpi	AA
evm.model.chr_01.146	No significant hit	NA	EV	Y	Y	150
evm.model.chr_01.1628	Acyl-protein thioesterase 1, Aspergillus nidulans	59.1%, 95%	EV	Y	Y	236
evm.model.chr_01.171	60S ribosomal protein L10a, Neurospora crassa	87.1%, 100%	EV	Y	Y	217
evm.model.chr_01.1796	GTP-binding nuclear protein, Candida albicans	90.5%, 99%	EV	Y	Y	213
evm.model.chr_01.2536	Adenine phosphoribosyltransferase, Yarrowia lipolytica	63.3%, 76%	EV	Y	Y	235
evm.model.chr_01.328	60S ribosomal protein L9, Saccharomyces cerevisiae	59.6%, 99%	EV	Y	Y	193
evm.model.chr_01.889	Small COPII coat GTPase Sar1, Aspergillus terreus	88.4%, 100%	EV	Y	Y	189
evm.model.chr_02.1303	40S ribosomal protein S16, Candida glabrata	76.2%, 100%	EV	Y	Y	143
evm.model.chr_02.163	Triose-phosphate isomerase, Aspergillus nidulans	66.9%, 99%	EV	Y	Y	248
evm.model.chr_02.196	Peroxisomal membrane associated protein 20, Schizosaccharomyces pombe	57.8%, 89%	EV	Y	Y	172
evm.model.chr_02.549	40S ribosomal protein S5, Neurospora crassa	90.1%, 100%	EV	Y	Y	213
evm.model.chr_02.727	40S ribosomal protein S14, Neurospora crassa	90.6%, 91%	EV	Y	Y	151
evm.model.chr_03.846	No significant hit	NA	EV	Very low seq. coverage	Y	196
evm.model.chr_04.349	Peroxiredoxin PRX1, mitochondrial, Saccharomyces cerevisae	60.7%, 92%	EV	Y	Y	226
evm.model.chr_05.461	Peptidly-prolyl cis-trans isomerase-like 1 (PPIase), Neurospora crassa	69.0%, 82%	EV	Y	Y	187
evm.model.chr_05.82	40S ribosomal protein S13, Candida maltosa	78.0%, 99%	EV	Y	Y	151
evm.model.chr_09.290	No significant hit	NA	EV	Y	Y	214
evm.model.chr_01.2437	NADP-dependent mannitol dehydrogenase, Cladosporum herbarum	84.6%, 100.00%	SS	Y	Y	266
evm.model.chr_02.1418	No hits found	NA	SS	Y	Y	80
evm.model.chr_02.61	No hits found	NA	SS	Very low seq. coverage	Very low seq. coverage	215
evm.model.chr_03.1339	No hits found	NA	SS	N	N	111
evm.model.chr_05.926	Uncharacterised AIM2 family protein, Schizosaccharomyces pombe	33.47%, 91%	SS	Y	Y	249
evm.model.chr_06.692	No significant hit found	NA	SS	Very low seq. coverage	Very low seq. coverage	129
evm.model.chr_06.875	Probable pathogenesis-related protein, Trichophyton benhamiae	45.2%, 82%	SS	Y	Y	200
evm.model.chr_08.317	Nucleoside diphosphate kinase, Aspergillus fumigatus	78.8%, 79%	SS	Y	Y	191
evm.model.chr_09.619	No significant hit found	NA	SS	Y	Y	95
evm.model.chr_09.624	No hits found	NA	SS	Y	Y	198
evm.model.chr_10.461	No significant hit found	NA	SS	Y	Y	198
evm.model.chr_12.425	No significant hit found	NA	SS	Y	Y	98
evm.model.chr_13.37	No significant hit found	NA	SS	Very low seq. coverage	N	165
evm.model.chr_13.436	No significant hit found	NA	SS	Very low seq. coverage	Very low seq. coverage	120
evm.model.chr_07-1.260	No significant hit found	NA	SS	NA	NA	87
evm.model.chr_07-1.539	No significant hit found	NA	SS	NA	NA	188

## Sheet: Table S5. Fungal EV proteins
Table S5a. List of studies used to source fungal EV proteins to define orthogroups with Orthofinder
First author	Last author	Year	Species	Publication title	Journal	DOI	Proteomics data available?	Proteins downloaded?	Number of proteins
Rodrigues, M. L.	Casadevall, A.	2008	Cryptococcus neoformans	Extracellular vesicles produced by Cryptococcus neoformans contain protein components associated with virulence	Eukaryotic Cell	10.1128/EC.00370-07	Y	Y (Ensembl Fungi; Cryptococcus neoformans var. grubii H99 (GCA_000149245))	76
Albuquerque, P. C.	Nosanchuk, J. D.	2008	Histoplasma capsulatum	Vesicular transport in Histoplasma capsulatum: an effective mechanism for trans-cell wall transfer of proteins and lipids in ascomycetes	Cellular Microbiology	10.1111/j.1462-5822.2008.01160.x	Y	Y (Uniprot)	206
Oliviera, D. L.	Rodrigues, M. L	2010	Saccharomyces cerevisiae	Characterization of yeast extracellular vesicles: evidence for the participation of different pathways of cellular traffic in vesicle biogenesis	PLoS One	10.1371/journal.pone.0011113	Y	Y (Uniprot)	125
Vallejo, M. C.	Puccia, R.	2012	Paracoccidioides basiliensis	Vesicle and vesicle-free extracellular proteome of Paracoccidioides brasiliensis: comparative analysis with other pathogenic fungi	Journal of Proteome Research	10.1021/pr200872s	Y	Y (Uniprot)	85 (only 80 sequences found)
Wolf, J. M.	Casadevall, A.	2014	Cryptococcus neoformans	Interaction of Cryptococcus neoformans extracellular vesicles with the cell wall	Eukaryotic Cell	10.1128/EC.00111-14	Y	Y (Ensembl Fungi; Cryptococcus neoformans var. grubii H99 (GCA_000149245))	202
Gil-Bona, A.	Gil, C.	2015	Candida albicans	Proteomics Unravels Extracellular Vesicles as Carriers of Classical Cytoplasmic Proteins in Candida albicans	Journal of Proteome Research	10.1021/pr5007944	Y	Y (Uniprot)	75
Vargas, G.	Nimrichter, L.	2015	Candida albicans	Compositional and immunobiological analyses of extracellular vesicles released by Candida albicans	Cellular Microbiology	10.1111/cmi.12374	Y	Y (Uniprot)	50
Wolf, J. M.	Casadevall, A.	2015	Candida albicans	Lipid Biosynthetic Genes Affect Candida albicans Extracellular Vesicle Morphology, Cargo, and Immunostimulatory Properties	Eukaryotic Cell	10.1128/EC.00054-15	Y	Y (Uniprot)	164
Zarnowski, R.	Andes, D. R.	2018	Candida albicans	Candida albicans biofilm-induced vesicles confer drug resistance through matrix biogenesis	PLoS Biology	10.1371/journal.pbio.2006872	Y	Y (Uniprot)	861
Baltazar, L. M.	Nosanchuk, J. D.	2018	Histoplasma capsulatum	Concentration-dependent protein loading of extracellular vesicles released by Histoplasma capsulatum after antibody treatment and its modulatory action upon macrophages	Scientific Reports	10.1038/s41598-018-25665-5	Y	Y (Uniprot)	936
Zhao, K.	Mathivanan, S.	2019	Saccharomyces cerevisiae	Extracellular vesicles secreted by Saccharomyces cerevisiae are involved in cell wall remodelling	Communications Biology	10.1038/s42003-019-0538-8	Y	Y (Uniprot)	3133
Bleackley, M. R.	Anderson, M. A.	2020	Fusarium oxysporum f. sp. vasinfectum	Extracellular Vesicles From the Cotton Pathogen Fusarium oxysporum f. sp. vasinfectum Induce a Phytotoxic Response in Plants	Frontiers in Plant Science	10.3389/fpls.2019.01610	Y	Y (Ensembl Fungi; Fusarium oxysporum f. sp. vasinfectum 25433 str. 25433 (Cotton) (GCA_000260175))	432 (unique IDs)
Dawson, C. S.	Anderson, M. A.	2020	Candida albicans	Protein markers for Candida albicans EVs includes Claudine-like Sur7 family proteins	Journal of Extracellular vesicles	10.1080/20013078.2020.1750810	Y	Y (Uniprot)	1262 - From their comprehensive proteomic analysis I selected proteins exclusive to EVs, enriched in EVs or not significantly enriched in either EVs or WCL. WCL enriched or WCL exclusive proteins were excluded. I did this for three strains of yeast-form Candida albicans but I excluded their analysis of biofilm EVs.
Table S5b. Summary of proteins used for Orthofinder analysis
Species	nr proteins in final dataset	Duplicates removed	Taxon code used for Orthofinder
Candida albicans	1452	960	CAAL
Cryptococcus neoformans	220	54	CRNE
Fusarium oxysporum f. sp. vasinfectum	432	0	FOTG
Histoplasma capsulatum*	1120	21	HICA
Paracoccidioides basiliensis	80	0	PABR
Saccharomyces cerevisiae	3134	124	SACE
Zymoseptoria tritici WAI332 (no secreted proteins)	210	0	ZYTR
Total	6648
***Excluded proteins found in the secreted fraction, where possible (Z. tritici proteins and H. capsulatum proteins from Albuquerque et al., 2008).

## Sheet: Table S6. Orthogroups
Table S6. OrthoFinder output showing fungal EV proteins grouped by orthogroup (OG) and species. Uniprot-KB or ensembl protein names are followed by a species 'code' defined for Orthofinder. CAAL = C. albicans; CRNE = C. neoformans, FOTG = Fusarium oxysporum f. sp. vasinfectum; HICA = Histoplasma capsulatum; PABR = P. brasiliensis; SACE = S. cerevisiae; ZYTR = Z. tritici.
Orthogroup	C. albicans	C. neoformans	F. oxysporum f. sp. vasinfectum	Histoplasma capsulatum	Paracoccioides brasiliensis	S. cerevisiae	Z. tritici WAI332
OG0000000	A0A1D8PR73|CAAL					O13527|SACE, O13535|SACE, O74302|SACE, P0C2I2|SACE, P0C2I3|SACE, P0C2I4|SACE, P0C2I5|SACE, P0C2I6|SACE, P0C2I8|SACE, P0C2I9|SACE, P0C2J0|SACE, P0C2J1|SACE, P0C2J3|SACE, P0CX58|SACE, P0CX60|SACE, P0CX63|SACE, P0CX68|SACE, P0CX70|SACE, P0CX76|SACE, P25384|SACE, P47098|SACE, P47099|SACE, P47100|SACE, Q03434|SACE, Q03494|SACE, Q03612|SACE, Q03619|SACE, Q03855|SACE, Q03856|SACE, Q03964|SACE, Q04214|SA…
OG0000001	A0A1D8PFT9|CAAL, A0A1D8PTI2|CAAL, O42825|CAAL, P0CY31|CAAL, P0CY33|CAAL, Q59X89|CAAL, Q59XU5|CAAL, Q5AI00|CAAL	CNAG_02367|CRNE, CNAG_02817|CRNE, CNAG_03315|CRNE, CNAG_05068|CRNE	FOTG_04811|FOTG, FOTG_06954|FOTG, FOTG_09029|FOTG	A6R7F2|HICA, A6R9K8|HICA, C0NLY0|HICA, C0NNY9|HICA, C0NPH4|HICA, C0NUK0|HICA, C0NW21|HICA, C0NYV5|HICA, C0P0C9|HICA	C0SAN9|PABR, C1G092|PABR, C1GE03|PABR, C1GLU6|PABR, C1GLV1|PABR	P01119|SACE, P01120|SACE, P01123|SACE, P06780|SACE, P07560|SACE, P19073|SACE, P36017|SACE, P36018|SACE, P36019|SACE, P38555|SACE, P51996|SACE, Q99260|SACE
OG0000002	A0A1D8PG81|CAAL, Q5A7L9|CAAL, Q5AD47|CAAL, Q5AK39|CAAL	CNAG_05387|CRNE	FOTG_13282|FOTG	C0NRA2|HICA	C1G1D9|PABR, C1G7G9|PABR	P10870|SACE, P13181|SACE, P23585|SACE, P30605|SACE, P32465|SACE, P32466|SACE, P32467|SACE, P38156|SACE, P38695|SACE, P39003|SACE, P39004|SACE, P39924|SACE, P40885|SACE, P40886|SACE, P43581|SACE, P47185|SACE, P53631|SACE, P54854|SACE, P54862|SACE
OG0000003	A0A1D8PG96|CAAL, P41797|CAAL, P46587|CAAL, Q5A397|CAAL	CNAG_00334|CRNE, CNAG_01727|CRNE, CNAG_01750|CRNE, CNAG_06443|CRNE	FOTG_01753|FOTG, FOTG_03632|FOTG, FOTG_06291|FOTG	A6RA17|HICA, C0NNQ1|HICA, C0NS16|HICA, C0NYC6|HICA		P09435|SACE, P10591|SACE, P10592|SACE, P11484|SACE, P16474|SACE, P22202|SACE, P40150|SACE	evm.model.chr_05.317|ZYTR
OG0000004	A0A1D8PCR4|CAAL, Q59RL1|CAAL, Q59WB3|CAAL, Q59WG4|CAAL	CNAG_07902|CRNE		C0NHZ1|HICA	C1G584|PABR, C1G8S5|PABR	P04817|SACE, P06775|SACE, P19145|SACE, P25376|SACE, P32487|SACE, P38084|SACE, P38085|SACE, P38090|SACE, P38971|SACE, P41815|SACE, P48813|SACE, P53388|SACE, Q08986|SACE, Q12372|SACE
OG0000005	P87206|CAAL, Q59ZH9|CAAL, Q5AAW3|CAAL, Q5ACU6|CAAL, Q5AJD0|CAAL, Q5APT8|CAAL	CNAG_00785|CRNE		A6R3R5|HICA, C0NAN2|HICA, C0NLL0|HICA, C0NT99|HICA		P10081|SACE, P20447|SACE, P20449|SACE, P21372|SACE, P38712|SACE, P39517|SACE, P53166|SACE, P53734|SACE, Q12099|SACE	evm.model.chr_05.606|ZYTR
OG0000006	Q59QB9|CAAL					P05986|SACE, P06244|SACE, P06245|SACE, P11792|SACE, P12688|SACE, P15442|SACE, P18961|SACE, P22204|SACE, P22209|SACE, P32328|SACE, P32801|SACE, P38070|SACE, P38990|SACE, P38991|SACE, P41695|SACE, P53104|SACE, P53739|SACE, Q03407|SACE, Q06098|SACE, Q12236|SACE
OG0000007	A0A1D8PCY5|CAAL, A0A1D8PD83|CAAL, G1UB61|CAAL, P39827|CAAL			A6QTL1|HICA, C0ND35|HICA, C0NQN9|HICA, C0NTH2|HICA, C0P0M9|HICA	C0SCJ8|PABR, C1G2J3|PABR, C1GII4|PABR, C1GJ83|PABR	P25342|SACE, P32457|SACE, P32458|SACE, P32468|SACE	evm.model.chr_03.1408|ZYTR, evm.model.chr_08.175|ZYTR, evm.model.chr_10.647|ZYTR
OG0000008	A0A1D8PIM2|CAAL, A0A1D8PR42|CAAL, Q5A762|CAAL		FOTG_03471|FOTG, FOTG_07352|FOTG, FOTG_08808|FOTG, FOTG_12493|FOTG, FOTG_13053|FOTG	C0NDY5|HICA, C0NE10|HICA	C1FZR3|PABR	P12866|SACE, P32386|SACE, P33311|SACE, P34230|SACE, P38735|SACE, P39109|SACE, P40416|SACE, P43569|SACE, P53049|SACE
OG0000009	A0A1D8PKL0|CAAL, P22011|CAAL, Q5ACI8|CAAL, Q5ALM6|CAAL	CNAG_03621|CRNE	FOTG_00156|FOTG, FOTG_04512|FOTG	A6R3K7|HICA, A6R4C7|HICA, C0NAE6|HICA, C0NBB3|HICA, C0NKL7|HICA, C0NRL0|HICA	C0S7L7|PABR	P14832|SACE, P23285|SACE, P25719|SACE, P35176|SACE, P53691|SACE	evm.model.chr_05.461|ZYTR
OG0000010	A0A1D8PFV4|CAAL, A0A1D8PKD0|CAAL, Q5AI15|CAAL			A6RAN8|HICA, C0NB22|HICA, C0NBT4|HICA, C0NDP9|HICA, C0NJ33|HICA, C0NSS5|HICA, C0NZZ2|HICA		P04147|SACE, P32588|SACE, P32831|SACE, P39684|SACE, P53316|SACE, P53883|SACE, Q01560|SACE	evm.model.chr_01.2204|ZYTR, evm.model.chr_03.406|ZYTR, evm.model.chr_03.784|ZYTR
OG0000011			FOTG_01938|FOTG, FOTG_02634|FOTG, FOTG_03380|FOTG, FOTG_03936|FOTG, FOTG_04040|FOTG, FOTG_13132|FOTG, FOTG_17879|FOTG	C0NIA9|HICA		P04386|SACE, P08638|SACE, P0CE41|SACE, P26370|SACE, P38699|SACE, P39113|SACE, P39529|SACE, P46954|SACE, P47988|SACE, Q05958|SACE, Q12180|SACE
OG0000012	A0A1D8PEI4|CAAL, A0A1D8PJ01|CAAL	CNAG_06400|CRNE	FOTG_01642|FOTG, FOTG_01890|FOTG, FOTG_05509|FOTG, FOTG_15568|FOTG	A6R9I6|HICA, C0P096|HICA	C0RYI4|PABR, C1GM00|PABR	P05030|SACE, P19657|SACE, P38360|SACE, P38929|SACE	evm.model.chr_05.538|ZYTR
OG0000013	A0A1D8PRI1|CAAL, A0A1D8PSQ3|CAAL, A0A1D8PSY2|CAAL, Q59V92|CAAL		FOTG_02131|FOTG	C0NC93|HICA, C0NR51|HICA, C0NU86|HICA		P25294|SACE, P25303|SACE, P25491|SACE, P35191|SACE, P40358|SACE, P46997|SACE, P53940|SACE
OG0000014	A0A1D8PS45|CAAL, A0A1D8PSZ0|CAAL, A0A1D8PUB4|CAAL, Q5AC33|CAAL			A6R1U7|HICA, C0NCF6|HICA		P35497|SACE, P39713|SACE, P39714|SACE, Q04894|SACE, Q07786|SACE, Q07993|SACE	evm.model.chr_01.1665|ZYTR, evm.model.chr_01.495|ZYTR, evm.model.chr_04.703|ZYTR
OG0000015	A0A1D8PE84|CAAL, A0A1D8PQ95|CAAL, P78595|CAAL, Q5ANA3|CAAL	CNAG_00730|CRNE	FOTG_13357|FOTG			P32568|SACE, P33302|SACE, P51533|SACE, P53756|SACE, Q02785|SACE, Q04182|SACE	evm.model.chr_08.615|ZYTR, evm.model.chr_11.366|ZYTR
OG0000016	O13318|CAAL, P43076|CAAL, Q5AJY5|CAAL	CNAG_06501|CRNE	FOTG_02101|FOTG, FOTG_02961|FOTG	A6R6M7|HICA, A6RC52|HICA, C0NH39|HICA, C0NLL2|HICA		P22146|SACE, Q03655|SACE, Q06135|SACE, Q08193|SACE
OG0000017	A0A1D8PC97|CAAL, A0A1D8PTV4|CAAL	CNAG_01840|CRNE, CNAG_03787|CRNE	FOTG_03566|FOTG, FOTG_04344|FOTG, FOTG_06131|FOTG	C0NKB3|HICA, C0P074|HICA		P02557|SACE, P09733|SACE, P09734|SACE	evm.model.chr_01.165|ZYTR, evm.model.chr_10.620|ZYTR
OG0000018	A0A1D8PJ64|CAAL, P22274|CAAL, Q5AND9|CAAL	CNAG_03251|CRNE	FOTG_08732|FOTG, FOTG_10411|FOTG	C0NKH9|HICA	C1G6M8|PABR, C1GZP4|PABR	P11076|SACE, P19146|SACE, P38116|SACE, P40994|SACE	evm.model.chr_01.168|ZYTR
OG0000019	A0A1D8PGT5|CAAL	CNAG_06628|CRNE	FOTG_04317|FOTG	A6RFF1|HICA, C0NEY8|HICA, C0NSW3|HICA, C0NUM3|HICA		P38067|SACE, P40047|SACE, P46367|SACE, P54115|SACE	evm.model.chr_04.156|ZYTR, evm.model.chr_09.106|ZYTR, evm.model.chr_09.696|ZYTR
OG0000020						O13559|SACE, P0CX14|SACE, P0CX20|SACE, P38900|SACE, P40105|SACE, P40434|SACE, P40889|SACE, P53819|SACE, Q03099|SACE, Q07888|SACE, Q08995|SACE, Q3E7X8|SACE, Q7M4S9|SACE, Q99208|SACE
OG0000021	P46592|CAAL, Q00310|CAAL, Q59QH4|CAAL		FOTG_04708|FOTG	C0NFN7|HICA		P26725|SACE, P27809|SACE, P27810|SACE, P33550|SACE, P38130|SACE, P38131|SACE, P54070|SACE	evm.model.chr_09.626|ZYTR
OG0000022	A0A1D8PI24|CAAL, Q59Z55|CAAL, Q5ADM5|CAAL	CNAG_01896|CRNE, CNAG_03983|CRNE		C0NBL0|HICA, C0NLJ3|HICA		P14065|SACE, P38115|SACE, P38715|SACE, P47137|SACE, Q07551|SACE, Q12458|SACE
OG0000023	A0A1D8PE13|CAAL		FOTG_03074|FOTG	C0NQX1|HICA		P22082|SACE, P31380|SACE, P32333|SACE, P32597|SACE, P32657|SACE, P32863|SACE, P38144|SACE, P40352|SACE, P53115|SACE, Q08773|SACE
OG0000024	A0A1D8PKB4|CAAL		FOTG_06090|FOTG		C0S9D0|PABR	P22216|SACE, P23291|SACE, P23292|SACE, P29295|SACE, P32491|SACE, P38147|SACE, P38692|SACE, P39962|SACE, Q03656|SACE
OG0000025	O42766|CAAL	CNAG_05235|CRNE	FOTG_00765|FOTG, FOTG_05795|FOTG	A6R4G9|HICA, C0NAA6|HICA, C0NBG1|HICA		P29311|SACE, P34730|SACE	evm.model.chr_07-1.319|ZYTR, evm.model.chr_01.2203|ZYTR
OG0000026	A0A1D8PEB1|CAAL, A0A1D8PGF0|CAAL, A0A1D8PPS2|CAAL, A0A1D8PU17|CAAL, Q9UWF6|CAAL	CNAG_06085|CRNE	FOTG_15090|FOTG	C0P1D1|HICA		P39105|SACE, Q03674|SACE, Q08108|SACE
OG0000027	P25997|CAAL, Q5A2T2|CAAL	CNAG_01117|CRNE	FOTG_06610|FOTG			P16521|SACE, P40024|SACE, P43535|SACE, P53978|SACE, Q12298|SACE	evm.model.chr_02.592|ZYTR, evm.model.chr_08.625|ZYTR
OG0000028	P83779|CAAL, Q59MU3|CAAL	CNAG_04659|CRNE	FOTG_07447|FOTG	C0NUT0|HICA		P06169|SACE, P16467|SACE, P26263|SACE, Q06408|SACE, Q07471|SACE	evm.model.chr_04.441|ZYTR
OG0000029	A0A1D8PP43|CAAL, O94038|CAAL	CNAG_02489|CRNE		A6RFZ5|HICA, C0NB00|HICA, C0NQX6|HICA		P00330|SACE, P00331|SACE, P07246|SACE, P38113|SACE, P38230|SACE
OG0000030	Q92207|CAAL			C0NRC8|HICA, C0NSI0|HICA		P14681|SACE, P15790|SACE, P16892|SACE, P32485|SACE, P41808|SACE, P47042|SACE, Q03957|SACE
OG0000031	A0A1D8PRB3|CAAL, O13426|CAAL	CNAG_04601|CRNE		A6RCR0|HICA, C0NGS5|HICA, C0NMB4|HICA	C0SAF1|PABR	P37291|SACE, P37292|SACE	evm.model.chr_11.109|ZYTR
OG0000032	A0A1D8PCY4|CAAL, A0A1D8PFN9|CAAL, Q5AGC4|CAAL		FOTG_02972|FOTG	C0NIP3|HICA		P08459|SACE, P25380|SACE, P38248|SACE, Q12355|SACE	evm.model.chr_12.404|ZYTR
OG0000033	Q59SU5|CAAL, Q59VP2|CAAL, Q5AEE1|CAAL	CNAG_05221|CRNE, CNAG_06747|CRNE		A6R1L6|HICA, C0NRN4|HICA		P04911|SACE, P04912|SACE, Q12692|SACE
OG0000034	A0A1D8PP59|CAAL, P83782|CAAL	CNAG_03507|CRNE		A6QY85|HICA, C0NEW1|HICA, C0P086|HICA		P07256|SACE, P07257|SACE	evm.model.chr_04.1123|ZYTR, evm.model.chr_10.235|ZYTR
OG0000035	P46250|CAAL		FOTG_11037|FOTG	C0NGL4|HICA		P24280|SACE, P33324|SACE, P53844|SACE, P53860|SACE, Q06705|SACE	evm.model.chr_02.114|ZYTR, evm.model.chr_11.67|ZYTR
OG0000036	A0A1D8PQK6|CAAL, Q5A5B0|CAAL			C0NAA4|HICA, C0NEN2|HICA	C1GHD6|PABR	P13586|SACE, P13587|SACE, Q01896|SACE, Q12691|SACE	evm.model.chr_05.697|ZYTR
OG0000037	A0A1D8PRI6|CAAL		FOTG_00079|FOTG, FOTG_12789|FOTG, FOTG_13015|FOTG, FOTG_13325|FOTG, FOTG_15287|FOTG, FOTG_17233|FOTG, FOTG_17244|FOTG, FOTG_18201|FOTG			P17442|SACE
OG0000038						P25631|SACE, P35210|SACE, P39010|SACE, P50086|SACE, Q02979|SACE, Q03289|SACE, Q04629|SACE, Q08959|SACE, Q12006|SACE, Q12013|SACE
OG0000039	P0CY27|CAAL, P0CY29|CAAL, P0DJ06|CAAL, P43094|CAAL, Q59SU1|CAAL, Q59VH7|CAAL, Q5A651|CAAL, Q5AEM6|CAAL		FOTG_09336|FOTG
OG0000040	Q59MQ0|CAAL, Q5AKW2|CAAL		FOTG_05528|FOTG		C0RYT5|PABR	P08964|SACE, P19524|SACE, P32492|SACE, P36006|SACE, Q04439|SACE
OG0000041	A0A1D8PTE4|CAAL		FOTG_05705|FOTG	C0NCI3|HICA, C0NN84|HICA	C1G3J3|PABR	P39719|SACE, P53121|SACE, Q08967|SACE	evm.model.chr_01.1915|ZYTR
OG0000042	A0A1D8PEK8|CAAL, A0A1D8PI19|CAAL	CNAG_06381|CRNE		C0NP32|HICA, C0NUY3|HICA	C1G1C6|PABR	Q03516|SACE, Q06538|SACE	evm.model.chr_05.167|ZYTR
OG0000043	Q5A109|CAAL	CNAG_00370|CRNE, CNAG_00772|CRNE	FOTG_07044|FOTG	A6RAN1|HICA, C0NSR9|HICA, C0NW74|HICA		P05759|SACE, P0CH09|SACE
OG0000044	A0A1D8PQC4|CAAL		FOTG_05296|FOTG	A6R9E4|HICA, C0NNC2|HICA, C0P0D5|HICA	C1HE11|PABR	P32454|SACE, P37898|SACE, P40462|SACE
OG0000045	P83775|CAAL, Q59T49|CAAL, Q5ABT9|CAAL	CNAG_02182|CRNE		C0NUH1|HICA		P53111|SACE, P53183|SACE, Q12068|SACE	evm.model.chr_02.1432|ZYTR
OG0000046	Q5A516|CAAL	CNAG_06101|CRNE	FOTG_02440|FOTG	A6RBE5|HICA, C0NUF9|HICA		P04710|SACE, P18238|SACE, P18239|SACE	evm.model.chr_01.1453|ZYTR
OG0000047	A0A1D8PGS5|CAAL, Q5A9D9|CAAL		FOTG_03510|FOTG	C0NNK4|HICA, C0NXP5|HICA		P28241|SACE, P40495|SACE	evm.model.chr_07-1.429|ZYTR, evm.model.chr_10.335|ZYTR
OG0000048	A0A1D8PLY4|CAAL	CNAG_05907|CRNE		A6QTH2|HICA, A6R3L9|HICA, C0NAG1|HICA, C0P0H6|HICA		P11154|SACE, P32327|SACE, P32528|SACE
OG0000049	A0A1D8PKC3|CAAL, A0A1D8PNN8|CAAL	CNAG_00417|CRNE	FOTG_00195|FOTG	C0NZV5|HICA		P29547|SACE, P36008|SACE, P42936|SACE	evm.model.chr_02.240|ZYTR
OG0000050						P0CX12|SACE, P38723|SACE, P39547|SACE, P39548|SACE, P43542|SACE, P47187|SACE, P53344|SACE, P53822|SACE, Q07788|SACE
OG0000051	P46598|CAAL	CNAG_06150|CRNE	FOTG_02113|FOTG, FOTG_02355|FOTG	A6R4X8|HICA		P02829|SACE, P15108|SACE	evm.model.chr_04.459|ZYTR
OG0000052	P30575|CAAL	CNAG_03072|CRNE	FOTG_05923|FOTG	C0NAB0|HICA		P00924|SACE, P00925|SACE, P0CX10|SACE, P42222|SACE
OG0000053	A0A1D8PR25|CAAL, Q5A4M8|CAAL			C0NGV6|HICA	C1GD04|PABR	P40169|SACE, P54003|SACE, Q07651|SACE	evm.model.chr_13.103|ZYTR
OG0000054	Q5ADM7|CAAL	CNAG_06699|CRNE	FOTG_07606|FOTG	A6R5K2|HICA, C0NRN1|HICA		P00358|SACE, P00359|SACE, P00360|SACE
OG0000055	Q59N42|CAAL, Q59U06|CAAL		FOTG_00982|FOTG	C0NCA6|HICA		P26570|SACE, P32598|SACE, P33329|SACE	evm.model.chr_01.1591|ZYTR
OG0000056	A0A1D8PU69|CAAL, Q5A915|CAAL	CNAG_02801|CRNE		C0NND5|HICA, C0NNX5|HICA		P22217|SACE, P22803|SACE, Q99316|SACE
OG0000057	Q59NP5|CAAL, Q5AKU5|CAAL		FOTG_05931|FOTG	C0ND43|HICA		P36135|SACE, P40472|SACE, P46955|SACE, P53616|SACE
OG0000058	A0A1D8PN61|CAAL					P06782|SACE, P25389|SACE, P34244|SACE, Q01919|SACE, Q03002|SACE, Q12152|SACE, Q12263|SACE
OG0000059	A0A1D8PFV1|CAAL	CNAG_04762|CRNE	FOTG_00350|FOTG	A6QSW2|HICA, C0NTG5|HICA		P10664|SACE, P49626|SACE	evm.model.chr_08.436|ZYTR
OG0000060	A0A1D8PQE3|CAAL, A0A1D8PSE7|CAAL		FOTG_14571|FOTG, FOTG_17028|FOTG	C0NQL2|HICA		P25608|SACE, P53912|SACE, P54007|SACE
OG0000061	A0A1D8PRP9|CAAL, Q5AEN2|CAAL	CNAG_00034|CRNE	FOTG_05692|FOTG	C0NQR6|HICA		P05738|SACE, P51401|SACE	evm.model.chr_01.328|ZYTR
OG0000062	A0A1D8PHW4|CAAL		FOTG_00838|FOTG	C0NP36|HICA		P24279|SACE, P29469|SACE, P29496|SACE, P30665|SACE, P53091|SACE
OG0000063	A0A1D8PHG1|CAAL, Q9UW25|CAAL			C0NUX2|HICA		P35844|SACE, P38755|SACE, Q02201|SACE	evm.model.chr_01.2450|ZYTR, evm.model.chr_02.1456|ZYTR
OG0000064	Q59ZX3|CAAL, Q5AB48|CAAL, Q5AB49|CAAL		FOTG_12741|FOTG	C0NK83|HICA		P36110|SACE, P47032|SACE, P47033|SACE
OG0000065	A0A1D8PS71|CAAL, Q59UY6|CAAL, Q5AMR2|CAAL					P00635|SACE, P24031|SACE, P35842|SACE, P38693|SACE, P52290|SACE
OG0000066	A0A1D8PDL7|CAAL, A0A1D8PEA9|CAAL			C0NGE1|HICA, C0NRZ8|HICA		P32337|SACE, P40069|SACE	evm.model.chr_04.420|ZYTR, evm.model.chr_11.341|ZYTR
OG0000067	A0A1D8PT27|CAAL, P82611|CAAL	CNAG_01137|CRNE		A6R6K8|HICA, C0NH60|HICA		P19414|SACE, P39533|SACE	evm.model.chr_11.587|ZYTR
OG0000068	A0A1D8PU56|CAAL		FOTG_01746|FOTG	C0P008|HICA	C1G0P4|PABR	P30624|SACE, P39002|SACE, P47912|SACE	evm.model.chr_05.173|ZYTR
OG0000069	Q5A750|CAAL	CNAG_07445|CRNE	FOTG_02938|FOTG	A6R5U2|HICA, C0NI02|HICA	C1GC82|PABR	P23254|SACE, P33315|SACE
OG0000070			FOTG_01747|FOTG, FOTG_03884|FOTG, FOTG_05784|FOTG			P32571|SACE, P38187|SACE, P50101|SACE, P53874|SACE, Q01477|SACE
OG0000071			FOTG_11548|FOTG, FOTG_11712|FOTG, FOTG_14342|FOTG	A6QV43|HICA, A6R8C4|HICA, C0NSB6|HICA, C0NW75|HICA		Q06350|SACE
OG0000072			FOTG_17435|FOTG			P07248|SACE, P33748|SACE, P39956|SACE, P46974|SACE, Q03833|SACE, Q04545|SACE, Q12132|SACE
OG0000073						P10862|SACE, P32849|SACE, P36096|SACE, Q05568|SACE, Q06554|SACE, Q07457|SACE, Q08273|SACE, Q12161|SACE
OG0000074	Q59R28|CAAL, Q59WF4|CAAL, Q5A687|CAAL, Q5AD72|CAAL			C0NB70|HICA		P38069|SACE, P46982|SACE
OG0000075	Q59Q46|CAAL	CNAG_00441|CRNE		C0NBC7|HICA		P38697|SACE, P50094|SACE, P50095|SACE	evm.model.chr_01.2360|ZYTR
OG0000076	Q59WG3|CAAL		FOTG_03968|FOTG	A6QYJ5|HICA, C0NF61|HICA, C0NF62|HICA		P25694|SACE	evm.model.chr_02.986|ZYTR
OG0000077	Q59YF0|CAAL	CNAG_05615|CRNE		C0NVY4|HICA	C0SJE5|PABR	P32867|SACE, P39926|SACE	evm.model.chr_01.1432|ZYTR
OG0000078	A0A1D8PQ89|CAAL, O42817|CAAL	CNAG_04114|CRNE		C0NKW7|HICA		P32905|SACE, P46654|SACE	evm.model.chr_01.1876|ZYTR
OG0000079	A0A1D8PPC9|CAAL, A0A1D8PPD8|CAAL, A0A1D8PPE6|CAAL		FOTG_13701|FOTG			P38993|SACE, P43561|SACE, Q04399|SACE
OG0000080	Q59QD6|CAAL	CNAG_06125|CRNE	FOTG_01933|FOTG	A6RGN1|HICA, P40911|HICA		P02994|SACE	evm.model.chr_04.370|ZYTR
OG0000081	Q59XW4|CAAL, Q8NJN3|CAAL		FOTG_13226|FOTG	A6QW49|HICA, C0NJX2|HICA		P52910|SACE	evm.model.chr_01.500|ZYTR
OG0000082	A0A1D8PTP9|CAAL, Q96UX5|CAAL			C0NKY1|HICA		P31539|SACE, P32794|SACE, P33416|SACE, P52917|SACE
OG0000083	A0A1D8PQP2|CAAL, A0A1D8PU93|CAAL					P38251|SACE, P38629|SACE, P40151|SACE, P40339|SACE, P40348|SACE
OG0000084	A0A1D8PFL9|CAAL	CNAG_04799|CRNE		C0NHN4|HICA	C1GCK9|PABR	P36105|SACE, P38754|SACE	evm.model.chr_01.1191|ZYTR
OG0000085	A0A1D8PDL6|CAAL	CNAG_00656|CRNE	FOTG_10175|FOTG	C0NXA5|HICA		P05737|SACE, Q12213|SACE	evm.model.chr_03.963|ZYTR
OG0000086	A0A1D8PKZ9|CAAL	CNAG_05918|CRNE	FOTG_07975|FOTG	A6R9F3|HICA, C0P0C5|HICA		P00830|SACE	evm.model.chr_02.62|ZYTR
OG0000087	A0A1D8PSV5|CAAL	CNAG_00116|CRNE	FOTG_03853|FOTG	A6QS58|HICA, C0NUD0|HICA		P05750|SACE	evm.model.chr_05.965|ZYTR
OG0000088	Q59YH1|CAAL			C0P038|HICA		P37262|SACE, P38858|SACE, P50278|SACE, P53315|SACE	evm.model.chr_05.676|ZYTR
OG0000089	A0A1D8PF11|CAAL, Q5ANA1|CAAL	CNAG_05555|CRNE		C0NHA4|HICA		P17076|SACE, P29453|SACE	evm.model.chr_03.535|ZYTR
OG0000090	A0A1D8PEV9|CAAL, Q5A900|CAAL	CNAG_06605|CRNE	FOTG_05432|FOTG	A6RE96|HICA		P25443|SACE	evm.model.chr_05.970|ZYTR
OG0000091	Q5AGA0|CAAL, Q5APQ8|CAAL					P39106|SACE, P40549|SACE, P53059|SACE, P53745|SACE	evm.model.chr_11.556|ZYTR
OG0000092	P0CU35|CAAL, Q96W54|CAAL	CNAG_01951|CRNE		A6QY15|HICA, C0NEP3|HICA		P0C0W1|SACE, Q3E7Y3|SACE
OG0000093	O59931|CAAL	CNAG_06095|CRNE		A6RDK0|HICA, C0NYP9|HICA		P40212|SACE, Q12690|SACE	evm.model.chr_03.937|ZYTR
OG0000094	P40910|CAAL	CNAG_04004|CRNE		A6R9C3|HICA, C0P0F6|HICA		P23248|SACE, P33442|SACE	evm.model.chr_08.657|ZYTR
OG0000095	Q5A017|CAAL	CNAG_01984|CRNE	FOTG_01418|FOTG	A6QTD2|HICA, C0NTZ0|HICA		P15019|SACE, P53228|SACE
OG0000096	A0A1D8PPN6|CAAL			A6R7Y4|HICA, C0NWM3|HICA		P25037|SACE, P38061|SACE, Q02863|SACE	evm.model.chr_02.994|ZYTR
OG0000097	A0A1D8PR99|CAAL		FOTG_05803|FOTG	A6R1X2|HICA, C0NCH9|HICA		P17967|SACE, P32474|SACE	evm.model.chr_11.330|ZYTR
OG0000098	Q5AJ93|CAAL	CNAG_04445|CRNE		A6R8H2|HICA, C0NW29|HICA	C1FYR6|PABR	P26786|SACE, P48164|SACE
OG0000099	A0A1D8PF68|CAAL	CNAG_00418|CRNE	FOTG_06102|FOTG	C0NJ74|HICA		P10659|SACE, P19358|SACE	evm.model.chr_06.673|ZYTR
OG0000100	Q5AJA5|CAAL					P15938|SACE, P20095|SACE, P24384|SACE, P53131|SACE, Q04217|SACE, Q06698|SACE
OG0000101	A0A1D8PCP6|CAAL			C0NID0|HICA		P32572|SACE, P35197|SACE, P40529|SACE, P40956|SACE, Q04412|SACE
OG0000102	Q5A507|CAAL		FOTG_03696|FOTG, FOTG_12995|FOTG			P30771|SACE, P32644|SACE, P38859|SACE, Q00416|SACE
OG0000103	A0A1D8PCZ5|CAAL, A0A1D8PFR4|CAAL	CNAG_00483|CRNE	FOTG_00295|FOTG	A6REZ5|HICA		P60010|SACE	evm.model.chr_10.348|ZYTR
OG0000104	A0A1D8PFH5|CAAL		FOTG_08674|FOTG	C0NKP8|HICA		P32319|SACE, P40438|SACE, P40890|SACE, P53751|SACE
OG0000105	A0A1D8PGY8|CAAL	CNAG_02331|CRNE	FOTG_09260|FOTG	C0NLR5|HICA		O13516|SACE, P05755|SACE	evm.model.chr_13.361|ZYTR
OG0000106	Q59T35|CAAL, Q5AKX2|CAAL		FOTG_09767|FOTG	A6R116|HICA, C0NQI2|HICA		P21375|SACE, P32614|SACE
OG0000107	A0A1D8PH52|CAAL			A6RG55|HICA, C0NNM0|HICA, C0NWZ0|HICA		P41338|SACE	evm.model.chr_05.590|ZYTR, evm.model.chr_10.419|ZYTR
OG0000108	P82610|CAAL	CNAG_01890|CRNE	FOTG_06890|FOTG	A6R7F7|HICA, C0NIW4|HICA	C0SIT3|PABR	P05694|SACE
OG0000109	A0A1D8PFS4|CAAL	CNAG_07561|CRNE	FOTG_05646|FOTG	A6RA96|HICA	C1G8R5|PABR	P38720|SACE, P53319|SACE
OG0000110	A0A1D8PHH7|CAAL, A0A1D8PS79|CAAL	CNAG_03920|CRNE		C0NAW4|HICA		P21954|SACE, P41939|SACE, P53982|SACE
OG0000111	A0A1D8PPB1|CAAL, P87219|CAAL		FOTG_08843|FOTG	A6QTC0|HICA, C0NMM6|HICA, C0NTX9|HICA		P32573|SACE
OG0000112	A0A1D8PGI8|CAAL			C0NQD6|HICA, C0NV96|HICA		P14843|SACE, P32449|SACE	evm.model.chr_07-1.137|ZYTR, evm.model.chr_02.799|ZYTR
OG0000113		CNAG_00150|CRNE, CNAG_04625|CRNE	FOTG_12971|FOTG	A6QTC9|HICA, C0NTY8|HICA		P09232|SACE, P25036|SACE
OG0000114			FOTG_16226|FOTG, FOTG_16558|FOTG, FOTG_17016|FOTG, FOTG_17511|FOTG, FOTG_18232|FOTG, FOTG_18740|FOTG			P35187|SACE
OG0000115				C0NBP7|HICA, C0NXZ3|HICA		P22517|SACE, P27466|SACE, P27636|SACE, P38623|SACE, P53599|SACE
OG0000116	Q9URB4|CAAL		FOTG_09880|FOTG	A6QRK4|HICA, C0NUY1|HICA	C1G1C8|PABR	P14540|SACE
OG0000117	A0A1D8PNW1|CAAL, Q59XX2|CAAL, Q5AIB2|CAAL					P53189|SACE, P53334|SACE, Q04951|SACE
OG0000118	P10613|CAAL		FOTG_11136|FOTG, FOTG_11866|FOTG, FOTG_12594|FOTG	A6QYW3|HICA		P10614|SACE
OG0000119	Q5AJB1|CAAL		FOTG_00581|FOTG	A6QSP8|HICA, C0NT97|HICA		P09932|SACE, P17255|SACE
OG0000120	Q5AGZ8|CAAL, Q5AK53|CAAL		FOTG_03646|FOTG	C0NZ50|HICA		P16861|SACE, P16862|SACE
OG0000121	Q5A0M4|CAAL	CNAG_06840|CRNE	FOTG_03516|FOTG	C0NSN4|HICA		P32324|SACE	evm.model.chr_02.394|ZYTR
OG0000122	P83784|CAAL		FOTG_04874|FOTG	A6REW1|HICA, C0P013|HICA		P0CS90|SACE, P39987|SACE
OG0000123	O93827|CAAL, Q5AL34|CAAL			A6QVZ5|HICA, C0NJR8|HICA		P41940|SACE	evm.model.chr_03.549|ZYTR
OG0000124	Q59VP1|CAAL	CNAG_06746|CRNE		A6R1L7|HICA, C0NZ94|HICA		P02293|SACE, P02294|SACE
OG0000125	Q5AK59|CAAL, Q5APM7|CAAL					P15424|SACE, P20448|SACE, P25808|SACE, Q03532|SACE
OG0000126	A0A1D8PDL0|CAAL, Q9P8E3|CAAL		FOTG_07351|FOTG	C0NE03|HICA		P32915|SACE, P38353|SACE
OG0000127	Q59LU0|CAAL, Q5A4E2|CAAL			C0NAF4|HICA		P06634|SACE, P24783|SACE, P24784|SACE
OG0000128	Q5AMP4|CAAL	CNAG_03225|CRNE	FOTG_09007|FOTG	A6R2W1|HICA, C0NDH1|HICA		P17505|SACE
OG0000129	A0A1D8PFX8|CAAL			A6RDX2|HICA, C0NXJ2|HICA	C1G2S7|PABR	P39958|SACE	evm.model.chr_04.211|ZYTR
OG0000130	Q59TE0|CAAL	CNAG_06447|CRNE		C0NEU1|HICA		P05740|SACE, P46990|SACE	evm.model.chr_02.569|ZYTR
OG0000131	A0A1D8PFK5|CAAL			C0NDJ0|HICA, C0NSP8|HICA, C0NSQ0|HICA	C1G5Z8|PABR	P29465|SACE
OG0000132	A0A1D8PDA0|CAAL, A0A1D8PDA4|CAAL		FOTG_16567|FOTG			P40579|SACE, P40580|SACE, Q08651|SACE
OG0000133	Q5A943|CAAL			C0NV42|HICA		P25627|SACE, P38074|SACE	evm.model.chr_02.676|ZYTR, evm.model.chr_09.290|ZYTR
OG0000134	A0A1D8PDN3|CAAL, Q5AF44|CAAL			C0NRJ9|HICA	C1H665|PABR	P38013|SACE	evm.model.chr_02.196|ZYTR
OG0000135	A0A1D8PRL4|CAAL, Q59SM8|CAAL	CNAG_07746|CRNE				P07245|SACE, P09440|SACE	evm.model.chr_01.2237|ZYTR
OG0000136	A0A1D8PDT3|CAAL	CNAG_05904|CRNE		C0NVE4|HICA		P06367|SACE, P39516|SACE	evm.model.chr_02.727|ZYTR
OG0000137	Q59TC4|CAAL, Q59VG1|CAAL	CNAG_00992|CRNE		C0NMX2|HICA		P48570|SACE, Q12122|SACE
OG0000138	A0A1D8PHR5|CAAL, A0A1D8PT02|CAAL, A0A1D8PT03|CAAL					P25349|SACE, P38234|SACE, Q12335|SACE
OG0000139	A0A1D8PH21|CAAL			A6R3H7|HICA, C0NAB7|HICA	C1G9X9|PABR	O14455|SACE, P05745|SACE
OG0000140	O94083|CAAL			A6RAN3|HICA, C0NSS1|HICA		P19211|SACE, P23301|SACE	evm.model.chr_10.290|ZYTR
OG0000141	Q9UVJ4|CAAL	CNAG_02144|CRNE		A6QWU3|HICA, C0NKI2|HICA		P0CX43|SACE	evm.model.chr_01.171|ZYTR
OG0000142	Q96VB9|CAAL		FOTG_09949|FOTG	A6QTS7|HICA, C0NNM5|HICA		P32589|SACE, P32590|SACE
OG0000143	P83781|CAAL	CNAG_02974|CRNE		C0NIQ1|HICA		P04840|SACE, P40478|SACE	evm.model.chr_12.281|ZYTR
OG0000144	Q5AFB4|CAAL, Q96WL3|CAAL			C0NEA2|HICA, C0NY90|HICA		P23202|SACE	evm.model.chr_10.499|ZYTR
OG0000145	A0A1D8PQQ5|CAAL	CNAG_04883|CRNE	FOTG_00709|FOTG	A6RGA1|HICA		P0CX55|SACE	evm.model.chr_02.434|ZYTR
OG0000146	A0A1D8PQ55|CAAL, Q5A8H8|CAAL			C0NCT3|HICA, C0NUH0|HICA		P38199|SACE	evm.model.chr_05.692|ZYTR
OG0000147	A0A1D8PGT3|CAAL, Q59Y21|CAAL		FOTG_12688|FOTG	C0NJY7|HICA		P39940|SACE, Q03280|SACE
OG0000148	A0A1D8PK43|CAAL	CNAG_01224|CRNE	FOTG_02704|FOTG	A6RCV5|HICA		P0CX49|SACE	evm.model.chr_06.334|ZYTR
OG0000149	Q5A5A0|CAAL	CNAG_06917|CRNE		A6RB72|HICA, C0NMI3|HICA		P34227|SACE	evm.model.chr_04.349|ZYTR
OG0000150	A0A1D8PFG4|CAAL	CNAG_00779|CRNE		A6QRP9|HICA, C0NV31|HICA		P0C2H6|SACE, P0C2H7|SACE
OG0000151	Q5AML3|CAAL			C0NNY6|HICA, C0NTC5|HICA		P40471|SACE, Q05016|SACE	evm.model.chr_09.600|ZYTR
OG0000152	Q59WW7|CAAL, Q59WW8|CAAL			C0NI23|HICA	C1GC65|PABR	P38143|SACE, P40581|SACE
OG0000153	A0A1D8PMH8|CAAL	CNAG_01577|CRNE		A6R7P3|HICA, C0NIM4|HICA		P07262|SACE, P39708|SACE
OG0000154	A0A1D8PE79|CAAL		FOTG_01799|FOTG	C0NAZ6|HICA		P35845|SACE, P38713|SACE, Q12451|SACE
OG0000155	Q59P43|CAAL			A6R6C9|HICA, C0NHE6|HICA		P32835|SACE, P32836|SACE	evm.model.chr_01.1796|ZYTR
OG0000156	A0A1D8PEY9|CAAL	CNAG_01170|CRNE		C0NVC6|HICA	C1G0G4|PABR	P02407|SACE, P14127|SACE
OG0000157	A0A1D8PQS0|CAAL			A6R5E8|HICA, C0NC89|HICA, C0NC90|HICA		P05317|SACE	evm.model.chr_05.113|ZYTR
OG0000158	A0A1D8PF08|CAAL, Q5A7P6|CAAL	CNAG_05232|CRNE		A6RFU9|HICA		P0CX45|SACE	evm.model.chr_08.429|ZYTR
OG0000159	Q5A5Q8|CAAL	CNAG_00640|CRNE		A6RC79|HICA, C0NLP3|HICA		P0CX35|SACE	evm.model.chr_13.146|ZYTR
OG0000160	A0A1D8PL14|CAAL	CNAG_02852|CRNE, CNAG_05134|CRNE		C0NXH6|HICA		P07991|SACE	evm.model.chr_07-1.532|ZYTR
OG0000161	A0A1D8PRR7|CAAL	CNAG_05759|CRNE	FOTG_08528|FOTG			P32874|SACE, Q00955|SACE	evm.model.chr_03.1023|ZYTR
OG0000162	A0A1D8PCW6|CAAL	CNAG_03780|CRNE	FOTG_06560|FOTG	C0NVE6|HICA		P0CX52|SACE	evm.model.chr_02.1303|ZYTR
OG0000163	A0A1D8PRZ8|CAAL	CNAG_03052|CRNE		C0NQU3|HICA		P25646|SACE, P34221|SACE, P39966|SACE
OG0000164	A0A1D8PJI6|CAAL		FOTG_04722|FOTG	C0NAW9|HICA		P27351|SACE, P36000|SACE, P46682|SACE
OG0000165	Q5APD2|CAAL	CNAG_05653|CRNE		A6R626|HICA, C0NHQ2|HICA		P21826|SACE, P30952|SACE
OG0000166	A0A1D8PSH3|CAAL	CNAG_00061|CRNE		A6R9J0|HICA, C0P090|HICA		P00890|SACE, P08679|SACE
OG0000167	P46273|CAAL	CNAG_03358|CRNE	FOTG_17895|FOTG	A6R178|HICA, C0NJB1|HICA		P00560|SACE
OG0000168	Q59SF7|CAAL					P32478|SACE, P46999|SACE, P47001|SACE, Q03178|SACE, Q03180|SACE
OG0000169	Q59QH2|CAAL		FOTG_03194|FOTG	C0NRF5|HICA, C0NWH9|HICA			evm.model.chr_01.1310|ZYTR, evm.model.chr_03.639|ZYTR
OG0000170	Q5AG68|CAAL	CNAG_02285|CRNE, CNAG_04577|CRNE		A6QT38|HICA, C0NTN5|HICA		P36010|SACE
OG0000171	P46614|CAAL	CNAG_01820|CRNE		A6RDS3|HICA, C0NYL1|HICA		P00549|SACE, P52489|SACE
OG0000172	O74261|CAAL	CNAG_03891|CRNE		A6R9H0|HICA, C0P0B3|HICA		P19882|SACE	evm.model.chr_08.827|ZYTR
OG0000173	A0A1D8PPG7|CAAL	CNAG_05725|CRNE		A6RGX3|HICA, C0NZL2|HICA		P06168|SACE	evm.model.chr_01.2053|ZYTR
OG0000174	A0A1D8PRC2|CAAL		FOTG_03041|FOTG	C0NX46|HICA		P00729|SACE, P09620|SACE, P38109|SACE
OG0000175	O13289|CAAL	CNAG_00575|CRNE, CNAG_04981|CRNE		A6REJ9|HICA, C0NVF6|HICA		P06115|SACE
OG0000176	A0A1D8PHC9|CAAL, A0A1D8PL85|CAAL, Q59N40|CAAL			A6RGB2|HICA, C0NX61|HICA		P23542|SACE
OG0000177		CNAG_00699|CRNE, CNAG_02850|CRNE, CNAG_06411|CRNE		C0NH04|HICA		P53832|SACE	evm.model.chr_05.336|ZYTR
OG0000178			FOTG_01377|FOTG	C0NFW3|HICA, C0NS41|HICA		P25386|SACE, P32380|SACE, P32908|SACE
OG0000179			FOTG_07196|FOTG, FOTG_08812|FOTG, FOTG_12746|FOTG, FOTG_15377|FOTG, FOTG_16641|FOTG, FOTG_17948|FOTG
OG0000180				C0NRU5|HICA		P36106|SACE, P36124|SACE, P38827|SACE, P42948|SACE, Q08923|SACE
OG0000181						P17695|SACE, P25373|SACE, P38068|SACE, Q05926|SACE, Q12438|SACE, Q12498|SACE
OG0000182	Q8TGH6|CAAL	CNAG_03996|CRNE	FOTG_02263|FOTG	C0NJ52|HICA		P32621|SACE
OG0000183	Q5A688|CAAL, Q5ADM9|CAAL		FOTG_05378|FOTG			P31382|SACE, P47190|SACE
OG0000184	P83774|CAAL		FOTG_02708|FOTG	A6RBM3|HICA		P38011|SACE	evm.model.chr_04.850|ZYTR
OG0000185	Q5AMT2|CAAL		FOTG_03774|FOTG	A6QWS1|HICA, C0NKE9|HICA		P15703|SACE
OG0000186	Q5AJC0|CAAL			C0NBI6|HICA		P32623|SACE, Q05790|SACE	evm.model.chr_01.2285|ZYTR
OG0000187	Q9P940|CAAL			A6QYQ4|HICA, C0NFD3|HICA		P00942|SACE	evm.model.chr_02.163|ZYTR
OG0000188	P53704|CAAL		FOTG_05746|FOTG	C0P131|HICA		P0CF18|SACE, P14742|SACE
OG0000189	Q5AIR7|CAAL		FOTG_01341|FOTG			P53753|SACE, Q12168|SACE	evm.model.chr_03.1059|ZYTR
OG0000190	Q5A4W7|CAAL		FOTG_03385|FOTG	A6RDC9|HICA, C0NYY2|HICA		P07149|SACE
OG0000191	P53697|CAAL			C0NIP4|HICA		P23642|SACE, P32629|SACE, P39107|SACE
OG0000192	Q59PT0|CAAL	CNAG_04439|CRNE		C0NSJ0|HICA		P16140|SACE	evm.model.chr_04.328|ZYTR
OG0000193	A0A1D8PK65|CAAL	CNAG_02100|CRNE	FOTG_03386|FOTG			P19097|SACE	evm.model.chr_03.59|ZYTR
OG0000194	Q59S78|CAAL			A6R5D2|HICA, C0NCA7|HICA		P20606|SACE	evm.model.chr_01.889|ZYTR
OG0000195	P53698|CAAL	CNAG_00716|CRNE		A6RAF0|HICA		P00044|SACE, P00045|SACE
OG0000196	Q59R99|CAAL		FOTG_06268|FOTG	C0NJV7|HICA		P32563|SACE, P37296|SACE
OG0000197	A0A1D8PCL1|CAAL, Q59VZ0|CAAL, Q5A8J5|CAAL			C0NVF3|HICA		P43562|SACE
OG0000198	A0A1D8PTB5|CAAL			A6RDI9|HICA, C0NYR4|HICA		P53312|SACE	evm.model.chr_03.857|ZYTR
OG0000199	Q5AKA5|CAAL			A6R1N5|HICA, C0NZA7|HICA		P43616|SACE	evm.model.chr_01.1831|ZYTR
OG0000200	Q5AG89|CAAL	CNAG_05847|CRNE		C0NN44|HICA		P29509|SACE, P38816|SACE
OG0000201	A0A1D8PCX8|CAAL	CNAG_02234|CRNE				P05739|SACE, Q02326|SACE	evm.model.chr_01.772|ZYTR
OG0000202	Q59W33|CAAL, Q59XU9|CAAL			C0NQD2|HICA		P41911|SACE, Q00055|SACE
OG0000203	Q5A668|CAAL		FOTG_13436|FOTG	C0NYB0|HICA, C0NZ78|HICA		P00175|SACE
OG0000204	Q59VN4|CAAL	CNAG_01648|CRNE		A6R2M7|HICA, C0NL59|HICA		P02309|SACE
OG0000205	Q5A6R1|CAAL	CNAG_01486|CRNE				P05748|SACE, P54780|SACE	evm.model.chr_01.1657|ZYTR
OG0000206	A0A1D8PTD1|CAAL					P03965|SACE, P07258|SACE, P07259|SACE	evm.model.chr_05.328|ZYTR
OG0000207	A0A1D8PDZ1|CAAL	CNAG_00821|CRNE		C0NBJ7|HICA		P40525|SACE, P87262|SACE
OG0000208	A0A1D8PJB0|CAAL		FOTG_08025|FOTG, FOTG_11025|FOTG	C0NAX2|HICA		P53622|SACE
OG0000209	Q5A6R2|CAAL			C0NAF8|HICA		P38009|SACE, P54113|SACE	evm.model.chr_07-1.273|ZYTR
OG0000210	A0A1D8PQK5|CAAL	CNAG_00450|CRNE		A6QY03|HICA, C0NEM8|HICA		P04173|SACE
OG0000211	A0A1D8PRM7|CAAL			A6R9P3|HICA, C0NI99|HICA		P10963|SACE	evm.model.chr_05.901|ZYTR
OG0000212	Q59WG6|CAAL	CNAG_01169|CRNE		A6R3T9|HICA, C0NAK7|HICA		P38821|SACE
OG0000213	Q5AGZ7|CAAL	CNAG_02928|CRNE		A6RFM8|HICA, C0NRD6|HICA		P26321|SACE
OG0000214	A0A1D8PGN9|CAAL, Q59SI4|CAAL			C0P017|HICA		P46970|SACE, Q04175|SACE
OG0000215	Q5AL17|CAAL			A6R5U1|HICA		Q12074|SACE, Q12455|SACE	evm.model.chr_01.1122|ZYTR
OG0000216	A0A1D8PJ26|CAAL		FOTG_07971|FOTG	A6QVX8|HICA		P20967|SACE	evm.model.chr_03.1290|ZYTR
OG0000217	Q59LS1|CAAL	CNAG_01884|CRNE		A6R2R5|HICA		P14126|SACE	evm.model.chr_01.484|ZYTR
OG0000218	Q5AQ76|CAAL		FOTG_07454|FOTG	C0NH74|HICA		P40482|SACE, P53953|SACE
OG0000219	A0A1D8PRR5|CAAL	CNAG_00930|CRNE		C0NL77|HICA		P22768|SACE	evm.model.chr_02.679|ZYTR
OG0000220	A0A1D8PHF5|CAAL	CNAG_00703|CRNE		C0NHE0|HICA		P0C2H8|SACE, P0C2H9|SACE
OG0000221	A0A1D8PK30|CAAL	CNAG_00771|CRNE		A6R1A8|HICA	C0S5L5|PABR	P0CX84|SACE
OG0000222	Q59WJ7|CAAL, Q5A473|CAAL	CNAG_02726|CRNE		C0NLC5|HICA		P40531|SACE
OG0000223	A0A1D8PR11|CAAL	CNAG_00935|CRNE		A6R882|HICA, C0NWB4|HICA			evm.model.chr_06.849|ZYTR
OG0000224	Q5A2A5|CAAL			C0NE28|HICA		P38088|SACE, Q06817|SACE	evm.model.chr_08.538|ZYTR
OG0000225	A0A1D8PEW1|CAAL, O74254|CAAL		FOTG_02490|FOTG	C0NTN6|HICA		P38138|SACE
OG0000226	A0A1D8PHH4|CAAL	CNAG_05800|CRNE		C0NAQ6|HICA		P05744|SACE, P41056|SACE
OG0000227	A0A1D8PGB7|CAAL, A0A1D8PGL6|CAAL			C0NHA1|HICA		Q05785|SACE, Q12518|SACE
OG0000228	A0A1D8PDC4|CAAL	CNAG_05750|CRNE		C0NG75|HICA		P07251|SACE	evm.model.chr_01.509|ZYTR
OG0000229	A0A1D8PIF0|CAAL, A0A1D8PQJ1|CAAL					P40561|SACE, Q08208|SACE, Q08920|SACE
OG0000230	A0A1D8PL99|CAAL	CNAG_01152|CRNE		A6QWA9|HICA, C0NJY5|HICA		P0CX37|SACE
OG0000231	A0A1D8PPE0|CAAL			C0NBT1|HICA	C1GK99|PABR	P05756|SACE	evm.model.chr_05.82|ZYTR
OG0000232	A0A1D8PSC5|CAAL	CNAG_03747|CRNE		A6R1J7|HICA		P02406|SACE	evm.model.chr_06.652|ZYTR
OG0000233	Q5AJF7|CAAL	CNAG_01480|CRNE		C0NC43|HICA	C1GKL7|PABR	P0CX53|SACE
OG0000234	A0A1D8PPS9|CAAL		FOTG_04076|FOTG	C0NAF9|HICA		P22137|SACE	evm.model.chr_07-1.318|ZYTR
OG0000235	A0A1D8PPK1|CAAL, Q5A4J9|CAAL		FOTG_15482|FOTG			P41816|SACE, Q03558|SACE
OG0000236	Q5AP79|CAAL	CNAG_06377|CRNE		C0NEQ9|HICA		P23641|SACE	evm.model.chr_02.104|ZYTR
OG0000237	A0A1D8PHP8|CAAL			C0NVP9|HICA	C1GN52|PABR	P25613|SACE, P32907|SACE
OG0000238	Q59TZ8|CAAL			A6R0N4|HICA, C0NRK3|HICA		P17709|SACE, Q04409|SACE
OG0000239	A0A1D8PDE8|CAAL			A6QVP0|HICA, C0NJH1|HICA		P38219|SACE	evm.model.chr_01.650|ZYTR
OG0000240	A0A1D8PKV4|CAAL, Q5A6L1|CAAL			A6RFS7|HICA, C0NRH1|HICA		P08417|SACE
OG0000241	Q5A850|CAAL			C0NTA6|HICA		P23337|SACE, P27472|SACE	evm.model.chr_08.365|ZYTR
OG0000242	A0A1D8PHW1|CAAL	CNAG_07839|CRNE		C0NAG5|HICA		P0C0W9|SACE, Q3E757|SACE
OG0000243	Q5A6A1|CAAL	CNAG_03283|CRNE		C0NRH5|HICA		P04449|SACE, P24000|SACE
OG0000244	Q59T44|CAAL	CNAG_03198|CRNE		C0NST9|HICA		P0CX39|SACE	evm.model.chr_01.536|ZYTR
OG0000245	Q59RI1|CAAL		FOTG_06746|FOTG	C0NL66|HICA		P09436|SACE	evm.model.chr_01.2168|ZYTR
OG0000246	A0A1D8PS56|CAAL			C0NPD0|HICA		P36156|SACE, P48239|SACE, Q04806|SACE
OG0000247	A0A1D8PFS0|CAAL			C0NHR5|HICA	C1GCG8|PABR	P31109|SACE, P33328|SACE
OG0000248	Q5AIB8|CAAL	CNAG_03739|CRNE		A6R237|HICA		P41805|SACE	evm.model.chr_06.307|ZYTR
OG0000249	Q5A7P7|CAAL	CNAG_01204|CRNE		A6R2F7|HICA, C0ND07|HICA		P09457|SACE
OG0000250	Q59U59|CAAL	CNAG_00581|CRNE	FOTG_06834|FOTG	C0NV12|HICA		P07267|SACE
OG0000251	A0A1D8PTG2|CAAL, Q59PA1|CAAL		FOTG_06587|FOTG		C0SJF8|PABR	P32791|SACE
OG0000252	P29717|CAAL	CNAG_00799|CRNE, CNAG_02225|CRNE				P23776|SACE, P32603|SACE
OG0000253	A0A1D8PKW2|CAAL			A6R115|HICA, C0NQI1|HICA		P09201|SACE	evm.model.chr_03.1043|ZYTR
OG0000254	P83776|CAAL			C0NCL0|HICA		P04806|SACE, P04807|SACE	evm.model.chr_06.196|ZYTR
OG0000255	A0A1D8PSA9|CAAL			A6RGP1|HICA, C0NUW5|HICA		P33401|SACE, P37012|SACE
OG0000256	Q5AIA6|CAAL	CNAG_06908|CRNE		A6R037|HICA		P43545|SACE, P53824|SACE
OG0000257	A0A1D8PQH5|CAAL, Q5A8Z4|CAAL			A6QVY6|HICA, C0NJR1|HICA		P00447|SACE
OG0000258	P83780|CAAL	CNAG_03916|CRNE		A6REY7|HICA, C0NZZ0|HICA		P12709|SACE
OG0000259	Q59RQ6|CAAL	CNAG_02399|CRNE, CNAG_07004|CRNE				P09624|SACE, P41921|SACE
OG0000260	Q59WF0|CAAL		FOTG_12116|FOTG	C0NHD9|HICA	C1H2H3|PABR	P49954|SACE
OG0000261	Q9Y872|CAAL			A6QV05|HICA, C0NYK0|HICA		P08536|SACE	evm.model.chr_13.112|ZYTR
OG0000262	A0A1D8PCG4|CAAL	CNAG_05293|CRNE		C0ND42|HICA	C0S309|PABR	Q12096|SACE
OG0000263		CNAG_00919|CRNE, CNAG_01040|CRNE, CNAG_01879|CRNE	FOTG_10448|FOTG, FOTG_11851|FOTG
OG0000264		CNAG_03245|CRNE	FOTG_05841|FOTG	C0NAS1|HICA		P11412|SACE	evm.model.chr_08.122|ZYTR
OG0000265		CNAG_07771|CRNE		C0NUQ8|HICA		P18962|SACE, P33894|SACE	evm.model.chr_06.488|ZYTR
OG0000266		CNAG_04640|CRNE	FOTG_02422|FOTG	A6R5M6|HICA, C0NRR2|HICA			evm.model.chr_09.243|ZYTR
OG0000267				A6QRM3|HICA, A6REJ3|HICA, C0NV05|HICA, C0NVG0|HICA, C0NZL5|HICA
OG0000268				C0NI11|HICA, C0NRC3|HICA	C0SGF9|PABR	P08539|SACE, P10823|SACE
OG0000269						P12630|SACE, P32329|SACE, P40583|SACE, P53379|SACE, Q12303|SACE
OG0000270	A0A1D8PQB9|CAAL, P0CU38|CAAL, Q59L12|CAAL, Q5A8T4|CAAL
OG0000271	P40953|CAAL, P40954|CAAL, Q5AAH2|CAAL					P29029|SACE
OG0000272	Q5AME2|CAAL		FOTG_14636|FOTG			P08566|SACE	evm.model.chr_11.485|ZYTR
OG0000273	Q5ACZ2|CAAL			C0NHR2|HICA		P36091|SACE, Q05031|SACE
OG0000274	Q59KI0|CAAL	CNAG_02748|CRNE		C0NB93|HICA		P32861|SACE
OG0000275	Q9Y7F0|CAAL	CNAG_03482|CRNE				P34760|SACE, Q04120|SACE
OG0000276	Q5A8K2|CAAL			C0NKL8|HICA		P40825|SACE	evm.model.chr_05.593|ZYTR
OG0000277	Q59LF3|CAAL		FOTG_02929|FOTG			P38822|SACE, P39743|SACE
OG0000278	G1UB37|CAAL		FOTG_03869|FOTG			Q07824|SACE, Q12256|SACE
OG0000279	Q9HGT6|CAAL			C0NE91|HICA		P07284|SACE	evm.model.chr_08.13|ZYTR
OG0000280	A0A1D8PEG3|CAAL		FOTG_08974|FOTG	C0NN41|HICA		P13134|SACE
OG0000281	Q59MN0|CAAL	CNAG_00354|CRNE		C0NFD1|HICA		P39968|SACE
OG0000282	Q5AEN1|CAAL			A6RBU0|HICA, C0NND7|HICA		P00431|SACE
OG0000283	A0A1D8PKY7|CAAL			A6QYA0|HICA, C0NEX3|HICA		P00815|SACE
OG0000284	P31353|CAAL			A6R3D1|HICA		P07283|SACE	evm.model.chr_07-1.161|ZYTR
OG0000285	A0A1D8PLR7|CAAL			C0NPN5|HICA		P16603|SACE, Q12181|SACE
OG0000286	Q5A4Q1|CAAL	CNAG_02007|CRNE		C0NYE4|HICA		P07170|SACE
OG0000287	Q5AGZ9|CAAL		FOTG_07603|FOTG	C0P057|HICA		Q12464|SACE
OG0000288	Q59QN7|CAAL			A6R0V6|HICA, C0NQC7|HICA		P21801|SACE
OG0000289	A0A1D8PLB5|CAAL, Q59VG6|CAAL, Q5A0J3|CAAL					P32353|SACE
OG0000290	Q5A8X6|CAAL			C0NQY8|HICA		P53598|SACE	evm.model.chr_08.421|ZYTR
OG0000291	P83783|CAAL		FOTG_04070|FOTG	C0NJC3|HICA		P39954|SACE
OG0000292	Q5ADS0|CAAL		FOTG_01354|FOTG	C0NMY3|HICA		P0CG63|SACE
OG0000293	P83778|CAAL, Q5A5S6|CAAL			A6R9B0|HICA, C0P046|HICA
OG0000294	A0A1D8PRP8|CAAL, Q5A644|CAAL			C0NNE2|HICA		P07264|SACE
OG0000295	P83777|CAAL			A6R3U9|HICA, C0NAJ6|HICA		P00817|SACE
OG0000296	Q5AKW4|CAAL			A6QRQ8|HICA, C0NV40|HICA		P38628|SACE
OG0000297	Q59T95|CAAL			C0NMD6|HICA		P32582|SACE	evm.model.chr_05.637|ZYTR
OG0000298	A0A1D8PDA6|CAAL			C0NBV1|HICA		P17157|SACE, P54199|SACE
OG0000299	A0A1D8PDE3|CAAL		FOTG_09338|FOTG	C0NGY5|HICA		P32074|SACE
OG0000300	A0A1D8PCG7|CAAL			A6R4E0|HICA		P0C0V8|SACE, Q3E754|SACE
OG0000301	A0A1D8PHC4|CAAL					P47135|SACE, Q04373|SACE, Q07807|SACE
OG0000302	A0A1D8PMK0|CAAL	CNAG_04609|CRNE		A6RB60|HICA, C0NMG7|HICA
OG0000303	Q5A5V6|CAAL			A6RDB1|HICA, C0NZ02|HICA		P32473|SACE
OG0000304	A0A1D8PI15|CAAL			C0NH92|HICA		P46784|SACE, Q08745|SACE
OG0000305	Q5AG43|CAAL			A6QYH3|HICA		P26783|SACE	evm.model.chr_02.549|ZYTR
OG0000306	A0A1D8PR50|CAAL			C0NY06|HICA		P40070|SACE, P43321|SACE
OG0000307	A0A1D8PQN0|CAAL			C0NWV5|HICA		P0C0X0|SACE, Q3E7X9|SACE
OG0000308	A0A1D8PS91|CAAL					P48837|SACE, P49687|SACE, Q02630|SACE
OG0000309	A0A1D8PPX6|CAAL		FOTG_02031|FOTG	C0NYE2|HICA		Q04869|SACE
OG0000310	Q59PV8|CAAL	CNAG_07487|CRNE		C0NHN6|HICA		P30902|SACE
OG0000311	Q5AF62|CAAL			C0NX00|HICA		P32802|SACE, Q04562|SACE
OG0000312	Q5ALU8|CAAL		FOTG_06092|FOTG	C0NFY5|HICA		P39007|SACE
OG0000313	A0A1D8PRH6|CAAL			A6RF00|HICA, C0NZX6|HICA		P40302|SACE
OG0000314	A0A1D8PUB9|CAAL					P0CW41|SACE, P53051|SACE, Q08295|SACE
OG0000315	Q5AB87|CAAL			C0NU76|HICA		P26784|SACE, P26785|SACE
OG0000316	Q5A3K7|CAAL			C0NE90|HICA		P40054|SACE, P40510|SACE
OG0000317	A0A1D8PK61|CAAL	CNAG_03000|CRNE				P07280|SACE, P07281|SACE
OG0000318	A0A1D8PTI7|CAAL			C0NXQ7|HICA		P35997|SACE, P38711|SACE
OG0000319	A0A1D8PF54|CAAL		FOTG_11481|FOTG	C0NLI0|HICA		P25297|SACE
OG0000320	A0A1D8PHR0|CAAL			C0NG27|HICA		P07806|SACE	evm.model.chr_05.641|ZYTR
OG0000321	A0A1D8PN68|CAAL, A0A1D8PSA4|CAAL			C0NR65|HICA		Q06624|SACE
OG0000322	A0A1D8PI22|CAAL			C0NB41|HICA, C0P0V9|HICA		P52923|SACE
OG0000323	A0A1D8PKJ3|CAAL			C0NPC9|HICA		P22515|SACE	evm.model.chr_09.706|ZYTR
OG0000324	A0A1D8PMU8|CAAL			C0NWI6|HICA		Q02821|SACE	evm.model.chr_02.374|ZYTR
OG0000325	A0A1D8PF22|CAAL		FOTG_12974|FOTG	C0P0G8|HICA		P33767|SACE
OG0000326	A0A1D8PQ26|CAAL			C0NR06|HICA		P47143|SACE	evm.model.chr_02.245|ZYTR
OG0000327	Q9B8D8|CAAL			C0P1G5|HICA, C0P1H3|HICA		P00410|SACE
OG0000328	Q5AP66|CAAL			C0NTQ2|HICA	C1GJS2|PABR	P47008|SACE
OG0000329	Q5AGD1|CAAL			C0NXY4|HICA		Q12354|SACE	evm.model.chr_01.1628|ZYTR
OG0000330	Q5AML1|CAAL		FOTG_10174|FOTG	C0NXA3|HICA		P32497|SACE
OG0000331	Q59Z11|CAAL			A6QTZ2|HICA, C0NNU4|HICA		P47117|SACE
OG0000332	A0A1D8PM75|CAAL	CNAG_00232|CRNE		A6R236|HICA		P14120|SACE
OG0000333	A0A1D8PPS1|CAAL	CNAG_03053|CRNE		C0NE75|HICA		P04456|SACE
OG0000334	A0A1D8PNX4|CAAL		FOTG_11956|FOTG	C0NC56|HICA		Q12404|SACE
OG0000335	A0A1D8PM41|CAAL	CNAG_06811|CRNE				P05749|SACE, P56628|SACE
OG0000336	A0A1D8PGA6|CAAL, Q59TB4|CAAL			C0NWP4|HICA		Q04062|SACE
OG0000337	A0A1D8PK87|CAAL		FOTG_06015|FOTG	C0NCM9|HICA		P41543|SACE
OG0000338	A0A1D8PJ29|CAAL, A0A1D8PTV3|CAAL			C0NZF2|HICA		P08004|SACE
OG0000339	Q5A362|CAAL			C0NVJ3|HICA		P31373|SACE, P53101|SACE
OG0000340	Q5AF81|CAAL			C0P0S5|HICA		P32642|SACE, Q03835|SACE
OG0000341	Q5AND4|CAAL			C0NNW2|HICA	C0SB17|PABR	Q12434|SACE
OG0000342	A0A1D8PGY0|CAAL	CNAG_02330|CRNE				Q02753|SACE, Q12672|SACE
OG0000343	A0A1D8PU72|CAAL			C0NJV2|HICA		Q12449|SACE	evm.model.chr_03.816|ZYTR
OG0000344	Q59RB8|CAAL			A6RB46|HICA, C0NMM3|HICA		P28240|SACE
OG0000345	A0A1D8PT04|CAAL, Q59WC2|CAAL, Q5A967|CAAL			C0NGH2|HICA
OG0000346	Q5ALK3|CAAL, Q5AMN5|CAAL					P38620|SACE, P38689|SACE
OG0000347	A0A1D8PCQ5|CAAL	CNAG_04021|CRNE				P05743|SACE, P53221|SACE
OG0000348	A0A1D8PRY3|CAAL	CNAG_02485|CRNE		C0NC54|HICA		P38077|SACE
OG0000349	Q5A1Q0|CAAL			C0P1C6|HICA		Q03161|SACE	evm.model.chr_04.668|ZYTR
OG0000350	A0A1D8PDU9|CAAL			C0NYC5|HICA		Q12680|SACE	evm.model.chr_10.480|ZYTR
OG0000351	A0A1D8PGL1|CAAL, Q59UQ1|CAAL			C0NEZ9|HICA		Q07451|SACE
OG0000352	A0A1D8PSJ6|CAAL		FOTG_05502|FOTG			P43585|SACE, Q02725|SACE
OG0000353	Q5A389|CAAL	CNAG_01628|CRNE		A6RGQ4|HICA		P38701|SACE
OG0000354	A0A1D8PP00|CAAL			A6QRM9|HICA, C0NV10|HICA		P00812|SACE
OG0000355	A0A1D8PQQ3|CAAL	CNAG_06666|CRNE	FOTG_03469|FOTG			P06738|SACE
OG0000356	A0A1D8PS16|CAAL			C0NUD1|HICA		P15624|SACE	evm.model.chr_04.766|ZYTR
OG0000357	A0A1D8PF48|CAAL			C0NIW7|HICA		P53198|SACE, Q05359|SACE
OG0000358	A0A1D8PCI5|CAAL					P38714|SACE, Q05506|SACE	evm.model.chr_03.1178|ZYTR
OG0000359	A0A1D8PIR2|CAAL		FOTG_02714|FOTG	C0NMA2|HICA		P33892|SACE
OG0000360	A0A1D8PU61|CAAL			A6RC48|HICA, C0NLK3|HICA		P32771|SACE
OG0000361	A0A1D8PDU3|CAAL, Q5AA46|CAAL			C0NQV8|HICA		P0CX29|SACE
OG0000362	A0A1D8PTS0|CAAL	CNAG_05762|CRNE		C0NFV7|HICA		P02400|SACE
OG0000363	A0A1D8PS12|CAAL		FOTG_02452|FOTG	C0NH95|HICA		P26637|SACE
OG0000364	Q5A1E8|CAAL			A6RBH9|HICA, C0NUQ9|HICA		Q00711|SACE
OG0000365	A0A1D8PQE5|CAAL			A6QX79|HICA, C0NQQ9|HICA		P40066|SACE
OG0000366	A0A1D8PF53|CAAL					P32521|SACE, P34216|SACE, P35732|SACE
OG0000367	A0A1D8PTF1|CAAL			C0NWB7|HICA		P43555|SACE, Q12396|SACE
OG0000368	A0A1D8PMN9|CAAL		FOTG_07539|FOTG	C0NGQ9|HICA		P39079|SACE
OG0000369	A0A1D8PIB2|CAAL			C0NIQ0|HICA		P49089|SACE, P49090|SACE
OG0000370	A0A1D8PI00|CAAL			A6R1Z2|HICA, C0NCJ6|HICA		P33327|SACE
OG0000371	A0A1D8PJ13|CAAL		FOTG_13242|FOTG	A6REH4|HICA, C0NVI3|HICA
OG0000372	A0A1D8PE78|CAAL			C0NHH9|HICA		P33307|SACE	evm.model.chr_02.409|ZYTR
OG0000373	A0A1D8PPR2|CAAL					P38773|SACE, P38774|SACE, Q86ZR7|SACE
OG0000374	A0A1D8PRD5|CAAL					P32580|SACE, P35207|SACE, P47047|SACE
OG0000375	Q59YH4|CAAL			A6R7B6|HICA, C0NGE6|HICA		P42943|SACE
OG0000376	A0A1D8PNQ6|CAAL	CNAG_02359|CRNE				P0C0T4|SACE, Q3E792|SACE
OG0000377	Q5A7M9|CAAL			C0NJ85|HICA		P40106|SACE, P41277|SACE
OG0000378	A0A1D8PI17|CAAL, Q5A0L0|CAAL			C0NFK8|HICA		P09938|SACE
OG0000379	A0A1D8PCV8|CAAL					P35177|SACE, Q02206|SACE, Q07442|SACE
OG0000380	A0A1D8PNG6|CAAL			A6R458|HICA, C0NB30|HICA		P43123|SACE
OG0000381	A0A1D8PSY1|CAAL	CNAG_00457|CRNE		C0NN56|HICA		P32288|SACE
OG0000382	A0A1D8PEV5|CAAL			C0NUK1|HICA		P32368|SACE, Q12271|SACE
OG0000383	Q5A6M6|CAAL		FOTG_09897|FOTG	C0NKD5|HICA		P41810|SACE
OG0000384	A0A1D8PR93|CAAL			C0NXV1|HICA	C1GFG5|PABR	P53551|SACE
OG0000385	A0A1D8PNY6|CAAL, A0A1D8PQ62|CAAL			A6R898|HICA, C0NWA1|HICA
OG0000386	Q5ADN1|CAAL			C0NUD2|HICA		P31383|SACE	evm.model.chr_04.767|ZYTR
OG0000387	Q5AGX8|CAAL			C0NDH3|HICA	C1GIX7|PABR	P12695|SACE
OG0000388	Q5AGF6|CAAL			C0NAD8|HICA		P32481|SACE	evm.model.chr_07-1.160|ZYTR
OG0000389	A0A1D8PN83|CAAL			A6RDR5|HICA		P0CX47|SACE	evm.model.chr_04.467|ZYTR
OG0000390	A0A1D8PK22|CAAL	CNAG_06633|CRNE		C0NFV8|HICA		Q01855|SACE
OG0000391	A0A1D8PNR7|CAAL		FOTG_05845|FOTG	A6RAD7|HICA, C0NSG3|HICA
OG0000392	Q59TD1|CAAL			C0P0C8|HICA		P39953|SACE, P40556|SACE
OG0000393	A0A1D8PN45|CAAL		FOTG_00364|FOTG	C0NT96|HICA		P21576|SACE
OG0000394	Q59UF7|CAAL			C0NGY7|HICA		P04802|SACE	evm.model.chr_13.30|ZYTR
OG0000395	A0A1D8PPT5|CAAL	CNAG_01976|CRNE		C0NBF4|HICA		P0CX41|SACE
OG0000396	A0A1D8PLC9|CAAL	CNAG_04726|CRNE		C0NCE3|HICA		P0CX23|SACE
OG0000397	A0A1D8PGN7|CAAL			C0NYQ7|HICA		P47165|SACE, Q04178|SACE
OG0000398	A0A1D8PCT0|CAAL		FOTG_11033|FOTG			P38631|SACE, P40989|SACE
OG0000399	A0A1D8PT60|CAAL			A6R3A7|HICA, C0P156|HICA		P38328|SACE
OG0000400	A0A1D8PKB6|CAAL			C0NDC1|HICA		P32486|SACE, P33336|SACE
OG0000401	A0A1D8PKJ4|CAAL			C0NJU5|HICA		P38999|SACE	evm.model.chr_08.453|ZYTR
OG0000402	A0A1D8PM03|CAAL	CNAG_02500|CRNE	FOTG_06022|FOTG	C0NN26|HICA
OG0000403	A0A1D8PU40|CAAL			C0NKT7|HICA		P15731|SACE, P15732|SACE
OG0000404	A0A1D8PSS4|CAAL			A6QSJ1|HICA, C0NT66|HICA		P40303|SACE
OG0000405	Q59VX7|CAAL			C0NEP5|HICA		Q06142|SACE	evm.model.chr_02.161|ZYTR
OG0000406	A0A1D8PG26|CAAL			C0NDZ7|HICA	C0SCV1|PABR	Q07825|SACE
OG0000407	Q5AB80|CAAL					P38853|SACE, P50090|SACE, Q08979|SACE
OG0000408	A0A1D8PP14|CAAL	CNAG_04011|CRNE		C0NWA6|HICA		P0CX25|SACE
OG0000409	Q5AD39|CAAL			C0NBI3|HICA	C1GAY4|PABR	P40029|SACE
OG0000410	A0A1D8PK97|CAAL			C0NIY9|HICA		P39000|SACE, Q07622|SACE
OG0000411	A0A1D8PMH6|CAAL			C0NSJ2|HICA		P00931|SACE	evm.model.chr_01.1089|ZYTR
OG0000412	A0A1D8PPY8|CAAL			C0NMF2|HICA		P32599|SACE	evm.model.chr_06.749|ZYTR
OG0000413	Q5AMF9|CAAL	CNAG_06346|CRNE	FOTG_03175|FOTG	C0NQC9|HICA
OG0000414	P82612|CAAL					P00950|SACE, Q12008|SACE, Q12040|SACE
OG0000415	A0A1D8PFM9|CAAL			A6REA7|HICA, C0NVW8|HICA		P32472|SACE
OG0000416	A0A1D8PGN5|CAAL				C1GEX7|PABR, C1GGI0|PABR	P32804|SACE
OG0000417	A0A1D8PH78|CAAL			A6QSQ7|HICA, C0NTA4|HICA		P08524|SACE
OG0000418	P42800|CAAL	CNAG_01539|CRNE		C0NLK4|HICA		P11986|SACE
OG0000419	A0A1D8PIF8|CAAL					P06208|SACE, Q12166|SACE	evm.model.chr_02.953|ZYTR
OG0000420	Q59US5|CAAL			A6R9L3|HICA, C0P079|HICA		P06106|SACE
OG0000421	Q5ADQ6|CAAL			A6RBH0|HICA, C0NUE8|HICA		P48589|SACE
OG0000422	A0A1D8PT56|CAAL			A6QVM6|HICA, C0NQK3|HICA		Q05911|SACE
OG0000423	Q5AF38|CAAL			A6R3R9|HICA, C0NAM8|HICA		P22855|SACE
OG0000424	A0A1D8PK85|CAAL			A6R7Q1|HICA, C0NWW7|HICA		P38624|SACE
OG0000425	Q5AEB8|CAAL			A6R9V1|HICA, C0NRU2|HICA		P23638|SACE
OG0000426	A0A1D8PLK1|CAAL			A6R393|HICA, C0P147|HICA		P23724|SACE
OG0000427	A0A1D8PTY6|CAAL			A6R2T1|HICA, C0NDE1|HICA		P23639|SACE
OG0000428	Q59Z65|CAAL			A6RAC2|HICA, C0NSE7|HICA		P30656|SACE
OG0000429	A0A1D8PU67|CAAL			A6R279|HICA, C0NCT8|HICA		P25043|SACE
OG0000430	A0A1D8PJ80|CAAL			C0NRT5|HICA		P23594|SACE, P23595|SACE
OG0000431	A0A1D8PRE9|CAAL			A6QXC8|HICA, C0NQK4|HICA		P33734|SACE
OG0000432	A0A1D8PPW9|CAAL	CNAG_02818|CRNE		C0NEA5|HICA		P48015|SACE
OG0000433	A0A1D8PE97|CAAL			A6RD63|HICA, C0NZ30|HICA		P49095|SACE
OG0000434	A0A1D8PDP3|CAAL					P17121|SACE, P38339|SACE, P39960|SACE
OG0000435	A0A1D8PMS1|CAAL		FOTG_02697|FOTG, FOTG_04263|FOTG			P04051|SACE
OG0000436		CNAG_04758|CRNE		C0NCL3|HICA		P40260|SACE, P53390|SACE
OG0000437		CNAG_05258|CRNE	FOTG_12535|FOTG	C0P033|HICA			evm.model.chr_03.213|ZYTR
OG0000438		CNAG_02189|CRNE, CNAG_05264|CRNE		C0NBH2|HICA	C1G7L4|PABR
OG0000439			FOTG_00597|FOTG, FOTG_06596|FOTG			P11075|SACE, P34225|SACE
OG0000440			FOTG_01390|FOTG, FOTG_04600|FOTG, FOTG_13424|FOTG			Q03102|SACE
OG0000441			FOTG_01465|FOTG		C0S1E3|PABR	P37297|SACE, P38111|SACE
OG0000442			FOTG_02424|FOTG	A6R5M5|HICA, C0NRR1|HICA			evm.model.chr_09.244|ZYTR
OG0000443			FOTG_06170|FOTG, FOTG_06579|FOTG			P43553|SACE, Q08269|SACE
OG0000444			FOTG_06397|FOTG	C0NB88|HICA, C0NF14|HICA	C1GHS5|PABR
OG0000445			FOTG_12039|FOTG, FOTG_12309|FOTG, FOTG_16450|FOTG	C0NMD0|HICA
OG0000446			FOTG_18879|FOTG			P08153|SACE, P21192|SACE, Q12139|SACE
OG0000447				A6R3A3|HICA, C0P152|HICA		P15992|SACE, Q12329|SACE
OG0000448				C0NB09|HICA		P40037|SACE, P40185|SACE, Q12429|SACE
OG0000449				C0NIC1|HICA		P48361|SACE, Q06108|SACE	evm.model.chr_04.676|ZYTR
OG0000450				C0NIH3|HICA		P38891|SACE, P47176|SACE	evm.model.chr_12.68|ZYTR
OG0000451						P0CX79|SACE, P13130|SACE, P38616|SACE, P38986|SACE
OG0000452						P25619|SACE, P38079|SACE, Q12117|SACE	evm.model.chr_13.462|ZYTR
OG0000453						P38196|SACE, Q05998|SACE, Q08485|SACE, Q08579|SACE
OG0000454						P25336|SACE, P25847|SACE, Q03834|SACE, Q12175|SACE
OG0000455						P24868|SACE, P24869|SACE, P30283|SACE, P32943|SACE
OG0000456						P36123|SACE, P40856|SACE, P43612|SACE, P53036|SACE
OG0000457						P19880|SACE, P24813|SACE, P38749|SACE, P40917|SACE
OG0000458						P22211|SACE, P36004|SACE, Q12100|SACE, Q12310|SACE
OG0000459						P07347|SACE, Q03503|SACE, Q04751|SACE, Q06504|SACE
OG0000460						P40959|SACE, P47057|SACE, Q08826|SACE, Q92331|SACE
OG0000461						P42883|SACE, P43534|SACE, P47183|SACE, Q07748|SACE
OG0000462	A0A1D8PIY8|CAAL, Q5A7R7|CAAL, Q5AL03|CAAL
OG0000463	Q5AD07|CAAL	CNAG_01019|CRNE				P00445|SACE
OG0000464	O74189|CAAL, Q5ACU3|CAAL					P33775|SACE
OG0000465	Q59X67|CAAL					P09959|SACE, P39678|SACE
OG0000466	P43063|CAAL					P00546|SACE, P39073|SACE
OG0000467	Q5AFA2|CAAL			C0NFG4|HICA		P53301|SACE
OG0000468	P0CY34|CAAL			C0P165|HICA		P16649|SACE
OG0000469	Q59TP1|CAAL, Q59Y31|CAAL					Q12127|SACE
OG0000470	A0A1D8PS50|CAAL			C0P0H3|HICA		P13856|SACE
OG0000471	Q5A6P9|CAAL			C0NNK9|HICA		P17555|SACE
OG0000472	P30418|CAAL			C0NUK3|HICA		P14743|SACE
OG0000473	Q5ANK2|CAAL			C0NFR3|HICA		P24583|SACE
OG0000474	Q5APD4|CAAL		FOTG_10297|FOTG	C0NWT4|HICA
OG0000475	Q5AAI8|CAAL			C0NE86|HICA		P25293|SACE
OG0000476	Q5A747|CAAL			C0NLE5|HICA		P21147|SACE
OG0000477	Q5A6K8|CAAL			C0NXU1|HICA		P26793|SACE
OG0000478	Q59Q34|CAAL					P39986|SACE, Q12697|SACE
OG0000479	A0A1D8PTX1|CAAL			C0NRF2|HICA		P32381|SACE
OG0000480	A0A1D8PCX5|CAAL, P87185|CAAL					P25374|SACE
OG0000481	A0A1D8PRF5|CAAL			C0NQ31|HICA		P33338|SACE
OG0000482	A0A1D8PGF8|CAAL			C0NVK4|HICA		P32334|SACE
OG0000483	P12461|CAAL			C0NVN1|HICA		P06785|SACE
OG0000484	Q59QC4|CAAL			C0NVD3|HICA		Q05979|SACE
OG0000485	Q5ACX4|CAAL			C0NQL3|HICA		P22336|SACE
OG0000486	Q5A0N3|CAAL					P21524|SACE, P21672|SACE
OG0000487	Q92210|CAAL			C0ND01|HICA		P21264|SACE
OG0000488	O74198|CAAL		FOTG_13741|FOTG			P25087|SACE
OG0000489	Q5ALX3|CAAL		FOTG_00008|FOTG			P27692|SACE
OG0000490	Q5ALX8|CAAL					P49435|SACE	evm.model.chr_01.2536|ZYTR
OG0000491	P43065|CAAL			C0NQ08|HICA		P38998|SACE
OG0000492	Q5AK62|CAAL			C0NKE4|HICA		P24276|SACE
OG0000493	Q5AGV4|CAAL			C0NQE8|HICA		P06103|SACE
OG0000494	P0CB54|CAAL			C0NV23|HICA		Q12154|SACE
OG0000495	O94048|CAAL			C0NFT8|HICA		P28789|SACE
OG0000496	Q5APF2|CAAL			C0NED9|HICA		P38625|SACE
OG0000497	Q59S63|CAAL					P53167|SACE, Q12211|SACE
OG0000498	Q59PL9|CAAL			C0NC78|HICA		P38249|SACE
OG0000499	Q59ST1|CAAL			C0NRX4|HICA		Q07938|SACE
OG0000500	Q5AAU3|CAAL			C0NCW5|HICA		P38968|SACE
OG0000501	Q5A0W7|CAAL			C0NJZ2|HICA		Q03940|SACE
OG0000502	A0A1D8PTW6|CAAL			C0NUW2|HICA		P54839|SACE
OG0000503	Q5AIA2|CAAL			C0NUY8|HICA		P31116|SACE
OG0000504	Q59M69|CAAL			C0NFV9|HICA		P36059|SACE
OG0000505	Q5AJB7|CAAL		FOTG_03465|FOTG			Q12018|SACE
OG0000506	Q5A044|CAAL			C0NUJ9|HICA		P36112|SACE
OG0000507	Q5A893|CAAL			C0NS05|HICA		P28495|SACE
OG0000508	Q5AC48|CAAL					P80428|SACE, Q12406|SACE
OG0000509	Q5ANB2|CAAL		FOTG_07850|FOTG			Q12389|SACE
OG0000510	Q59P56|CAAL			C0NUL1|HICA		P00927|SACE
OG0000511	A0A1D8PRB4|CAAL			C0NBM6|HICA		P47018|SACE
OG0000512	Q5AMT7|CAAL		FOTG_07868|FOTG			P38934|SACE
OG0000513	Q5A7M4|CAAL					Q04322|SACE, Q12344|SACE
OG0000514	Q59N76|CAAL			C0NW08|HICA		Q05029|SACE
OG0000515	A0A1D8PDK6|CAAL			C0P132|HICA		P50861|SACE
OG0000516	A0A1D8PD79|CAAL			C0ND33|HICA		Q12164|SACE
OG0000517	Q59TS4|CAAL			C0NT20|HICA		P32178|SACE
OG0000518	A0A1D8PP33|CAAL					P53326|SACE	evm.model.chr_01.1001|ZYTR
OG0000519	A0A1D8PIV7|CAAL			C0NDN0|HICA		P40327|SACE
OG0000520	A0A1D8PKX3|CAAL			C0NF45|HICA		P32366|SACE
OG0000521	A0A1D8PKB0|CAAL			C0NLV2|HICA		P40506|SACE
OG0000522	A0A1D8PRQ1|CAAL			C0NQ40|HICA		P27616|SACE
OG0000523	A0A1D8PLT5|CAAL			C0NFM3|HICA		P40850|SACE
OG0000524	A0A1D8PND9|CAAL			C0NEL8|HICA		P43621|SACE
OG0000525	A0A1D8PM53|CAAL					Q04947|SACE, Q12443|SACE
OG0000526	A0A1D8PLA3|CAAL, Q5A887|CAAL					P21304|SACE
OG0000527	A0A1D8PN56|CAAL		FOTG_04615|FOTG			P25574|SACE
OG0000528	A0A1D8PQL8|CAAL			C0NKS5|HICA		P46655|SACE
OG0000529	A0A1D8PMQ4|CAAL			C0NV44|HICA		P33297|SACE
OG0000530	Q5AG96|CAAL		FOTG_02835|FOTG	C0NQU7|HICA
OG0000531	Q5AKV0|CAAL			C0NI45|HICA		P40970|SACE
OG0000532	Q59Z33|CAAL			C0NPM9|HICA		P26754|SACE
OG0000533	Q5AI20|CAAL					Q03195|SACE	evm.model.chr_01.108|ZYTR
OG0000534	Q5A782|CAAL					P25038|SACE, P39730|SACE
OG0000535	A0A1D8PDP9|CAAL, Q59VZ6|CAAL					P27514|SACE
OG0000536	A0A1D8PMM2|CAAL					P32909|SACE, Q02875|SACE
OG0000537	A0A1D8PHA3|CAAL	CNAG_05909|CRNE				P07143|SACE
OG0000538	A0A1D8PGG5|CAAL			C0NGG0|HICA		Q06385|SACE
OG0000539	A0A1D8PNG9|CAAL			C0NNN6|HICA		P16120|SACE
OG0000540	A0A1D8PC77|CAAL					P43593|SACE, Q01476|SACE
OG0000541	A0A1D8PMT6|CAAL			C0NRE5|HICA		P40509|SACE
OG0000542	A0A1D8PC43|CAAL			C0NIT4|HICA		P32377|SACE
OG0000543	Q59R18|CAAL			C0NP94|HICA		P38707|SACE
OG0000544	A0A1D8PRQ3|CAAL			C0NFN5|HICA		P41920|SACE
OG0000545	Q5ABC3|CAAL			C0NJ54|HICA		P02992|SACE
OG0000546	A0A1D8PH73|CAAL					P32591|SACE, Q06337|SACE
OG0000547	A0A1D8PEM3|CAAL			C0NNH8|HICA		P36037|SACE
OG0000548	Q5AB74|CAAL			C0NY68|HICA		P47079|SACE
OG0000549	A0A1D8PDD1|CAAL, Q59KV8|CAAL					P53252|SACE
OG0000550	A0A1D8PGS7|CAAL			C0NC21|HICA		P04161|SACE
OG0000551	Q5AL46|CAAL		FOTG_02503|FOTG			P53852|SACE
OG0000552	A0A1D8PEX2|CAAL, Q5A441|CAAL					P39101|SACE
OG0000553	Q59ZE0|CAAL			C0NG92|HICA		P05626|SACE
OG0000554	A0A1D8PK40|CAAL					P0CX83|SACE	evm.model.chr_06.386|ZYTR
OG0000555	A0A1D8PKZ3|CAAL			C0NHT4|HICA		Q07478|SACE
OG0000556	Q5AJS6|CAAL		FOTG_04229|FOTG			Q06106|SACE
OG0000557	Q5ABA2|CAAL			C0NFT1|HICA		Q05515|SACE
OG0000558	Q5ANP2|CAAL			C0NHN5|HICA		P38879|SACE
OG0000559	Q5A744|CAAL					P38314|SACE, P53172|SACE
OG0000560	Q59XW9|CAAL, Q59YF4|CAAL					P40006|SACE
OG0000561	A0A1D8PNX8|CAAL, Q9P975|CAAL					P07260|SACE
OG0000562	Q5AL45|CAAL		FOTG_05551|FOTG			P25039|SACE
OG0000563	Q92209|CAAL			C0NIL8|HICA		P17423|SACE
OG0000564	Q5ADQ0|CAAL			C0NL60|HICA		P61830|SACE
OG0000565	Q59VR3|CAAL					P38911|SACE, Q06205|SACE
OG0000566	Q5AI86|CAAL			A6R3Z8|HICA		P40217|SACE
OG0000567	Q5A455|CAAL			C0NC44|HICA		P15303|SACE
OG0000568	P87220|CAAL			C0NFR7|HICA		P32610|SACE
OG0000569	A0A1D8PI78|CAAL, Q59YG5|CAAL					P39515|SACE
OG0000570	Q5AEF2|CAAL			C0NIG5|HICA		Q04491|SACE
OG0000571	A0A1D8PPV5|CAAL			C0NXC0|HICA		P41811|SACE
OG0000572	Q5A2U9|CAAL			C0NKA1|HICA		P31412|SACE
OG0000573	Q5ADU2|CAAL		FOTG_01345|FOTG			P15180|SACE
OG0000574	A0A1D8PH55|CAAL					P17649|SACE	evm.model.chr_02.450|ZYTR
OG0000575	A0A1D8PEB0|CAAL					Q04898|SACE, Q08985|SACE
OG0000576	A0A1D8PNS0|CAAL			C0NQN8|HICA		P15454|SACE
OG0000577	Q5AMQ5|CAAL			C0NCZ0|HICA		P32796|SACE
OG0000578	Q59Z12|CAAL			C0NI75|HICA		P40413|SACE
OG0000579	A0A1D8PRR9|CAAL			C0NQM3|HICA		P30822|SACE
OG0000580	Q5A2A7|CAAL			C0NLE3|HICA		P25375|SACE
OG0000581	A0A1D8PI73|CAAL					P39935|SACE, P39936|SACE
OG0000582	Q5AEC9|CAAL	CNAG_00788|CRNE				P40215|SACE
OG0000583	A0A1D8PJ38|CAAL					P32784|SACE, P36148|SACE
OG0000584	Q5A3L0|CAAL			C0NMK5|HICA		P32565|SACE
OG0000585	A0A1D8PHU4|CAAL			C0NY52|HICA		P53723|SACE
OG0000586	Q5AA00|CAAL			C0NVM2|HICA		Q04033|SACE
OG0000587	A0A1D8PH89|CAAL					P32793|SACE, P43603|SACE
OG0000588	A0A1D8PHI5|CAAL			C0NZK7|HICA		P07255|SACE
OG0000589	A0A1D8PLN3|CAAL			C0NUR1|HICA		P39078|SACE
OG0000590	A0A1D8PG16|CAAL	CNAG_05556|CRNE				P49167|SACE
OG0000591	A0A1D8PSX0|CAAL			C0NJ60|HICA		P41807|SACE
OG0000592	A0A1D8PND7|CAAL			C0P182|HICA		Q12125|SACE
OG0000593	A0A1D8PE45|CAAL			C0NIZ7|HICA		P43619|SACE
OG0000594	A0A1D8PIS4|CAAL					P38426|SACE, P38427|SACE
OG0000595	Q5AAU7|CAAL			C0NPZ2|HICA		P20459|SACE
OG0000596	A0A1D8PJ74|CAAL					P39993|SACE, P47102|SACE
OG0000597	Q5AMP9|CAAL			C0NBZ7|HICA		P13517|SACE
OG0000598	A0A1D8PE67|CAAL			C0NX78|HICA		P07244|SACE
OG0000599	A0A1D8PTV1|CAAL			C0NKI6|HICA		P47017|SACE
OG0000600	Q5AK16|CAAL			C0NW13|HICA		P39077|SACE
OG0000601	A0A1D8PSB0|CAAL			C0NU66|HICA		Q12028|SACE
OG0000602	A0A1D8PFC8|CAAL			C0NNJ0|HICA		P00937|SACE
OG0000603	A0A1D8PSI3|CAAL			C0NCJ1|HICA		P46680|SACE
OG0000604	A0A1D8PNA3|CAAL		FOTG_09883|FOTG			P12945|SACE
OG0000605	Q5AD10|CAAL					P39925|SACE, P40341|SACE
OG0000606	Q5ALV6|CAAL					P39938|SACE, P39939|SACE
OG0000607	A0A1D8PRC8|CAAL					P48365|SACE, Q08484|SACE
OG0000608	Q5AFB3|CAAL					P36421|SACE	evm.model.chr_06.603|ZYTR
OG0000609	A0A1D8PJ89|CAAL			C0NR45|HICA		P53043|SACE
OG0000610	A0A1D8PIJ4|CAAL			C0NI41|HICA		P25369|SACE
OG0000611	Q59LZ5|CAAL			C0NZM7|HICA		P07213|SACE
OG0000612	A0A1D8PSK2|CAAL			C0NRH6|HICA		P0CX33|SACE
OG0000613	Q59T94|CAAL					P07273|SACE, P32529|SACE
OG0000614	Q59SS4|CAAL			C0NHZ2|HICA		P40961|SACE
OG0000615	Q5A500|CAAL			C0NKA0|HICA		Q02196|SACE
OG0000616	A0A1D8PE91|CAAL			C0NZF4|HICA		P40347|SACE
OG0000617	A0A1D8PEI6|CAAL			C0NHR7|HICA		Q01217|SACE
OG0000618	A0A1D8PJL8|CAAL			C0P0G2|HICA		Q05788|SACE
OG0000619	Q5A346|CAAL					Q07381|SACE, Q08965|SACE
OG0000620	A0A1D8PJD7|CAAL			C0NKR1|HICA		P11745|SACE
OG0000621	A0A1D8PTV0|CAAL			C0NIA1|HICA		Q06103|SACE
OG0000622	A0A1D8PSN8|CAAL					P38205|SACE, P40991|SACE
OG0000623	A0A1D8PJF9|CAAL			C0NU24|HICA		P07342|SACE
OG0000624	A0A1D8PNP9|CAAL			C0NEU7|HICA		P53905|SACE
OG0000625	A0A1D8PCD8|CAAL			C0NJY9|HICA		Q99190|SACE
OG0000626	A0A1D8PM35|CAAL			C0NKB6|HICA		P32471|SACE
OG0000627	A0A1D8PEI2|CAAL			C0NFG9|HICA		P54838|SACE
OG0000628	A0A1D8PGL8|CAAL					P20107|SACE, Q03455|SACE
OG0000629	A0A1D8PJ25|CAAL					P25340|SACE, P32462|SACE
OG0000630	A0A1D8PQJ7|CAAL			C0NPC7|HICA		P53067|SACE
OG0000631	A0A1D8PFN6|CAAL			C0NL89|HICA		P18759|SACE
OG0000632	Q59P52|CAAL			C0P1A0|HICA		P33330|SACE
OG0000633	Q59ZG1|CAAL			C0NTJ9|HICA		Q12403|SACE
OG0000634	A0A1D8PDT9|CAAL			C0NA79|HICA		P53633|SACE
OG0000635	Q5A1B0|CAAL	CNAG_03322|CRNE				P53199|SACE
OG0000636	Q59U72|CAAL			C0NDU7|HICA		P16622|SACE
OG0000637	Q5A0Z9|CAAL			C0NY78|HICA		P16387|SACE
OG0000638	Q5AMN0|CAAL			C0NCB3|HICA		P15873|SACE
OG0000639	A0A1D8PMV9|CAAL		FOTG_05806|FOTG			P04801|SACE
OG0000640	Q5A8J1|CAAL			C0NNY8|HICA		Q03219|SACE
OG0000641	A0A1D8PIG5|CAAL			C0NKG5|HICA		Q08446|SACE
OG0000642	A0A1D8PQN7|CAAL					P53743|SACE, P53927|SACE
OG0000643	A0A1D8PDR3|CAAL, A0A1D8PFJ9|CAAL, Q5A470|CAAL
OG0000644	A0A1D8PQ94|CAAL			C0NSY2|HICA		P28707|SACE
OG0000645	A0A1D8PPA5|CAAL	CNAG_01958|CRNE		C0NPY6|HICA
OG0000646	A0A1D8PFZ8|CAAL			C0NBF2|HICA		P43588|SACE
OG0000647	Q5A8Y5|CAAL					P08518|SACE, P22276|SACE
OG0000648	Q5ALV5|CAAL			C0NBK1|HICA		P04037|SACE
OG0000649	A0A1D8PU51|CAAL			A6R9D8|HICA, C0P0E1|HICA
OG0000650	A0A1D8PKW5|CAAL			C0NU58|HICA		P38885|SACE
OG0000651	A0A1D8PIF6|CAAL		FOTG_01636|FOTG			P39692|SACE
OG0000652	A0A1D8PGX7|CAAL			C0NGN8|HICA		P38810|SACE
OG0000653	A0A1D8PKD3|CAAL		FOTG_04864|FOTG			Q02892|SACE
OG0000654	A0A1D8PEB4|CAAL			C0P170|HICA		P34160|SACE
OG0000655	A0A1D8PGU0|CAAL		FOTG_06884|FOTG			P36016|SACE
OG0000656	A0A1D8PEY6|CAAL					P48231|SACE, Q12466|SACE
OG0000657	A0A1D8PQM9|CAAL			C0NZT8|HICA		P13188|SACE
OG0000658	A0A1D8PGR5|CAAL		FOTG_09083|FOTG			Q05022|SACE
OG0000659	A0A1D8PCV7|CAAL			C0NYE7|HICA		P07702|SACE
OG0000660	A0A1D8PFH2|CAAL			C0NF78|HICA		Q04225|SACE
OG0000661	A0A1D8PRL6|CAAL			A6QW39|HICA, C0NJW7|HICA
OG0000662	A0A1D8PJI7|CAAL			C0P0B7|HICA		P39518|SACE
OG0000663	A0A1D8PTX6|CAAL					Q04516|SACE, Q12746|SACE
OG0000664	A0A1D8PFL7|CAAL			C0NFU2|HICA		P38764|SACE
OG0000665	A0A1D8PRR3|CAAL					P32356|SACE, P35172|SACE
OG0000666	Q5AJX0|CAAL			C0NN35|HICA		P07263|SACE
OG0000667	A0A1D8PS03|CAAL			C0NHA0|HICA		P00899|SACE
OG0000668	A0A1D8PPG2|CAAL			C0NNY7|HICA		Q12156|SACE
OG0000669	A0A1D8PJQ9|CAAL			C0NMW5|HICA		Q05567|SACE
OG0000670	A0A1D8PGI9|CAAL			C0NQL4|HICA		P38237|SACE
OG0000671	A0A1D8PMP9|CAAL			C0NXN7|HICA		Q01662|SACE
OG0000672	Q5A6S2|CAAL			C0NAB1|HICA		P53549|SACE
OG0000673	Q5ADR2|CAAL			C0NMF7|HICA		P54885|SACE
OG0000674	A0A1D8PTX9|CAAL			C0NRN2|HICA		P38264|SACE
OG0000675	A0A1D8PFF9|CAAL			C0NJL7|HICA		P53152|SACE
OG0000676	A0A1D8PR80|CAAL					P21827|SACE, P38352|SACE
OG0000677	A0A1D8PGU4|CAAL		FOTG_02828|FOTG			P05373|SACE
OG0000678	A0A1D8PTV7|CAAL		FOTG_08341|FOTG	C0NB75|HICA
OG0000679	Q59X74|CAAL					P38805|SACE, P53941|SACE
OG0000680	Q5A7K0|CAAL	CNAG_01332|CRNE				P0CX32|SACE
OG0000681	A0A1D8PJX3|CAAL			C0NP52|HICA		P08067|SACE
OG0000682	A0A1D8PFV0|CAAL, A0A1D8PFV2|CAAL					P40088|SACE
OG0000683	A0A1D8PQZ0|CAAL			C0NA44|HICA		Q06440|SACE
OG0000684	A0A1D8PK11|CAAL			C0NSY4|HICA		Q12159|SACE
OG0000685	A0A1D8PH74|CAAL					P38615|SACE, P50873|SACE
OG0000686	A0A1D8PTU3|CAAL			C0NW81|HICA	C1H700|PABR
OG0000687	A0A1D8PTY0|CAAL			C0NNA3|HICA		Q08971|SACE
OG0000688	Q5AK79|CAAL					P28274|SACE, P38627|SACE
OG0000689	Q5A006|CAAL			C0NCP1|HICA		P53600|SACE
OG0000690	A0A1D8PEZ9|CAAL			C0NZ16|HICA		P38758|SACE
OG0000691	Q5AHA6|CAAL					P15274|SACE, P40361|SACE
OG0000692	Q5A0V9|CAAL			C0NEV9|HICA		P15646|SACE
OG0000693	Q5A513|CAAL			A6R0K9|HICA		P52490|SACE
OG0000694	A0A1D8PJ61|CAAL			C0NJS4|HICA		P38281|SACE
OG0000695	A0A1D8PPM7|CAAL			C0P0M3|HICA		P47124|SACE
OG0000696	A0A1D8PSC8|CAAL			C0NPC0|HICA		P46672|SACE
OG0000697	A0A1D8PRB6|CAAL			C0NAC2|HICA		P25451|SACE
OG0000698	Q59P08|CAAL			C0NJP0|HICA		P53839|SACE
OG0000699	A0A1D8PTZ1|CAAL			C0NTZ5|HICA			evm.model.chr_03.255|ZYTR
OG0000700	A0A1D8PS11|CAAL					P13298|SACE, P30402|SACE
OG0000701	A0A1D8PKC9|CAAL			C0NKN2|HICA		P54861|SACE
OG0000702	Q5AME0|CAAL			C0NSE1|HICA		Q12057|SACE
OG0000703	A0A1D8PS38|CAAL			C0NQ68|HICA		P22203|SACE
OG0000704	Q59Y40|CAAL					Q04305|SACE, Q12363|SACE
OG0000705	A0A1D8PLI2|CAAL			C0NPL7|HICA		P15496|SACE
OG0000706	Q59YE8|CAAL			C0NRY6|HICA		P05453|SACE
OG0000707	A0A1D8PCX6|CAAL					P38817|SACE, Q06336|SACE
OG0000708	A0A1D8PMN4|CAAL			C0NZM2|HICA		P22213|SACE
OG0000709	A0A1D8PDK7|CAAL					P38181|SACE, P40064|SACE
OG0000710	Q5AHH6|CAAL			C0NCC8|HICA		P36047|SACE
OG0000711	A0A1D8PNP6|CAAL					P14907|SACE, P32499|SACE
OG0000712	A0A1D8PNA8|CAAL			C0NYE5|HICA		Q08723|SACE
OG0000713	A0A1D8PF90|CAAL		FOTG_03611|FOTG			P06105|SACE
OG0000714	A0A1D8PJ36|CAAL		FOTG_00355|FOTG	C0NFM2|HICA
OG0000715	Q5A860|CAAL	CNAG_06144|CRNE				P35691|SACE
OG0000716	Q5A1M1|CAAL					P14306|SACE, Q06252|SACE
OG0000717	A0A1D8PMW6|CAAL			C0P0B4|HICA		Q03048|SACE
OG0000718	A0A1D8PTK1|CAAL			C0NGC3|HICA		P28777|SACE
OG0000719	Q5ANN9|CAAL			C0NMD8|HICA		P39005|SACE
OG0000720	A0A1D8PEV2|CAAL			C0NBI7|HICA		P11491|SACE
OG0000721	Q59PZ1|CAAL			A6RBW3|HICA		P32379|SACE
OG0000722	A0A1D8PRU4|CAAL			C0NRI1|HICA		P33204|SACE
OG0000723	Q59WE2|CAAL			A6R051|HICA		P52286|SACE
OG0000724	A0A1D8PEM5|CAAL			C0P137|HICA		P28834|SACE
OG0000725	A0A1D8PQB4|CAAL			C0NIH0|HICA		Q08225|SACE
OG0000726	A0A1D8PG20|CAAL			C0NBP4|HICA		P53090|SACE
OG0000727	Q5ANH8|CAAL			C0NTS8|HICA		Q07716|SACE
OG0000728	Q59RK1|CAAL					P38163|SACE, Q12038|SACE
OG0000729	A0A1D8PKZ7|CAAL			C0NDA4|HICA		P32263|SACE
OG0000730	Q5AAG6|CAAL			C0NML9|HICA		Q00772|SACE
OG0000731	Q5AI14|CAAL		FOTG_11003|FOTG			P31688|SACE
OG0000732	A0A1D8PU57|CAAL		FOTG_12204|FOTG			P36069|SACE
OG0000733	Q5A477|CAAL					P0CE11|SACE, P40107|SACE
OG0000734	A0A1D8PN90|CAAL			C0NB99|HICA		P15705|SACE
OG0000735	Q5ALV8|CAAL			C0NGA1|HICA		Q00362|SACE
OG0000736	Q5ALM0|CAAL	CNAG_00256|CRNE				P13663|SACE
OG0000737	Q5AFA8|CAAL			C0NKN0|HICA		P15891|SACE
OG0000738	Q59X92|CAAL			C0NC86|HICA		P39727|SACE
OG0000739	Q5AK46|CAAL			A6RH83|HICA, C0NSV6|HICA
OG0000740	Q5AJY4|CAAL					Q00776|SACE, Q99186|SACE
OG0000741	Q5A8J7|CAAL					P53224|SACE, Q06144|SACE
OG0000742	Q5AKU3|CAAL					P38315|SACE, P53169|SACE
OG0000743	Q5ALV2|CAAL		FOTG_05960|FOTG			P32790|SACE
OG0000744	A0A1D8PTH3|CAAL			A6R1L4|HICA		P19262|SACE
OG0000745	A0A1D8PF45|CAAL					P49166|SACE, P51402|SACE
OG0000746	A0A1D8PHV2|CAAL					P38778|SACE, Q12078|SACE
OG0000747	A0A1D8PJP4|CAAL			C0NIA2|HICA		P52893|SACE
OG0000748		CNAG_02944|CRNE, CNAG_06967|CRNE	FOTG_05976|FOTG
OG0000749		CNAG_00311|CRNE		C0NFE5|HICA		P28817|SACE
OG0000750		CNAG_05799|CRNE		C0P192|HICA		Q06702|SACE
OG0000751		CNAG_05638|CRNE	FOTG_16794|FOTG			P39721|SACE
OG0000752			FOTG_00622|FOTG			P31374|SACE, Q08217|SACE
OG0000753			FOTG_00863|FOTG			P47037|SACE, Q08204|SACE
OG0000754			FOTG_01301|FOTG, FOTG_08274|FOTG			P54867|SACE
OG0000755			FOTG_01399|FOTG	A6QTH7|HICA, C0P0I5|HICA
OG0000756			FOTG_03577|FOTG	C0NAP3|HICA			evm.model.chr_04.181|ZYTR
OG0000757			FOTG_05239|FOTG			Q12494|SACE	evm.model.chr_03.207|ZYTR
OG0000758			FOTG_05527|FOTG, FOTG_07078|FOTG	C0NUD6|HICA
OG0000759			FOTG_06198|FOTG	C0NNC4|HICA		P39682|SACE
OG0000760			FOTG_06604|FOTG	A6R388|HICA, C0P141|HICA
OG0000761			FOTG_07192|FOTG, FOTG_08792|FOTG, FOTG_12871|FOTG
OG0000762			FOTG_07397|FOTG			Q04781|SACE, Q06834|SACE
OG0000763			FOTG_07655|FOTG	C0NHJ7|HICA		P53008|SACE
OG0000764			FOTG_09251|FOTG	C0NDS7|HICA		Q00402|SACE
OG0000765			FOTG_10616|FOTG, FOTG_14260|FOTG				evm.model.chr_08.324|ZYTR
OG0000766			FOTG_13305|FOTG	C0NW72|HICA		Q02933|SACE
OG0000767			FOTG_13492|FOTG			P46985|SACE, P50108|SACE
OG0000768			FOTG_13560|FOTG	C0NJV0|HICA		P08019|SACE
OG0000769				A6RDU7|HICA, C0NXL8|HICA		P04076|SACE
OG0000770				A6R382|HICA, C0P133|HICA		P21242|SACE
OG0000771				A6QRP7|HICA, C0NV29|HICA		P21243|SACE
OG0000772				A6R3J0|HICA, C0NAD2|HICA		P22141|SACE
OG0000773				A6R399|HICA, C0P150|HICA		P30657|SACE
OG0000774				A6QZ01|HICA, C0NFM9|HICA		P18851|SACE
OG0000775				A6QYU6|HICA, C0NFG8|HICA		Q06217|SACE
OG0000776				A6QRL2|HICA		P11632|SACE, P11633|SACE
OG0000777				A6R4Z8|HICA, C0NBX6|HICA		P53731|SACE
OG0000778				A6R1E1|HICA, C0NJ49|HICA	C0S6T2|PABR
OG0000779				A6R636|HICA, C0NHP0|HICA			evm.model.chr_01.1578|ZYTR
OG0000780				C0NAI9|HICA		P32643|SACE, P38892|SACE
OG0000781				C0NLF9|HICA		P40484|SACE, P43563|SACE
OG0000782				C0NMD9|HICA		P32264|SACE, P38690|SACE
OG0000783				C0NQ71|HICA		P32660|SACE, Q12675|SACE
OG0000784				C0NRV1|HICA		P53981|SACE	evm.model.chr_09.688|ZYTR
OG0000785				C0NTH7|HICA		P39984|SACE, P53962|SACE
OG0000786				C0NTY6|HICA		P14747|SACE, P23287|SACE
OG0000787				C0NUP0|HICA		P35688|SACE, P36166|SACE
OG0000788				C0NYT4|HICA		P53583|SACE	evm.model.chr_03.115|ZYTR
OG0000789						P0CX19|SACE, P40442|SACE, Q05164|SACE
OG0000790						P33304|SACE, P40095|SACE, P53858|SACE
OG0000791						P35995|SACE, Q06639|SACE, Q12172|SACE
OG0000792						P38777|SACE, Q05015|SACE, Q99369|SACE
OG0000793						P40474|SACE, P40475|SACE, P53943|SACE
OG0000794						P47122|SACE, Q06543|SACE, Q08726|SACE
OG0000795						P06701|SACE, P09119|SACE, P54784|SACE
OG0000796						P40074|SACE, P40501|SACE, P50944|SACE
OG0000797						P43638|SACE, Q03016|SACE, Q12276|SACE
OG0000798						P40479|SACE, Q00684|SACE, Q02256|SACE
OG0000799						P06100|SACE, P06102|SACE, Q12514|SACE
OG0000800						P06104|SACE, P14682|SACE, Q02159|SACE
OG0000801						P23968|SACE, P25515|SACE, P32842|SACE
OG0000802						P39720|SACE, P52960|SACE, Q12244|SACE
OG0000803						P51862|SACE, P53046|SACE, Q06412|SACE
OG0000804						P25366|SACE, P50946|SACE, Q12454|SACE
OG0000805						P25635|SACE, P53877|SACE, Q04177|SACE
OG0000806						P32561|SACE, P53973|SACE, Q02959|SACE
OG0000807						P38776|SACE, P53283|SACE, Q06451|SACE
OG0000808						P38823|SACE, P53924|SACE, Q06001|SACE
OG0000809						Q08912|SACE, Q08989|SACE, Q08990|SACE
OG0000810	P34948|CAAL					P29952|SACE
OG0000811	Q59MV9|CAAL					P39676|SACE
OG0000812	Q92206|CAAL					P32476|SACE
OG0000813	Q59X23|CAAL					P46971|SACE
OG0000814	Q59KY8|CAAL					P20604|SACE
OG0000815	Q5AQ36|CAAL					P40073|SACE
OG0000816	Q5AFN8|CAAL					O13547|SACE
OG0000817	Q874I4|CAAL					P28272|SACE
OG0000818	A0A1D8PFP3|CAAL					P22147|SACE
OG0000819	A0A1D8PFH4|CAAL					P23201|SACE
OG0000820	O93852|CAAL					P54783|SACE
OG0000821	P13649|CAAL			C0NM58|HICA
OG0000822	Q59X38|CAAL					P53261|SACE
OG0000823	P28870|CAAL					P20081|SACE
OG0000824	Q3MNT0|CAAL					P23615|SACE
OG0000825	Q5A7M3|CAAL, Q5AHZ4|CAAL
OG0000826	Q5ANE3|CAAL					Q12207|SACE
OG0000827	Q59UY8|CAAL					P25454|SACE
OG0000828	Q59TD5|CAAL			C0NJX0|HICA
OG0000829	Q92410|CAAL					Q00764|SACE
OG0000830	Q5ADP3|CAAL					P14922|SACE
OG0000831	Q5A1D5|CAAL					P32558|SACE
OG0000832	Q59N80|CAAL					P47119|SACE
OG0000833	Q59WH7|CAAL					P38820|SACE
OG0000834	Q5A786|CAAL					P07274|SACE
OG0000835	P0C8K9|CAAL					P03876|SACE
OG0000836	Q59Z14|CAAL					P47120|SACE
OG0000837	Q59ZB1|CAAL					P53909|SACE
OG0000838	Q5APF0|CAAL					Q12024|SACE
OG0000839	O43101|CAAL					P33322|SACE
OG0000840	A0A1D8PJN6|CAAL					P22023|SACE
OG0000841	Q5A6N1|CAAL					P36775|SACE
OG0000842	Q59V93|CAAL					P38286|SACE
OG0000843	Q59LF2|CAAL					P43636|SACE
OG0000844	Q5A368|CAAL					Q04958|SACE
OG0000845	P0CH96|CAAL					P80210|SACE
OG0000846	A0A1D8PD39|CAAL		FOTG_11946|FOTG
OG0000847	A0A1D8PEA2|CAAL					P14020|SACE
OG0000848	Q59TN1|CAAL					P38793|SACE
OG0000849	A0A1D8PFI3|CAAL					P25332|SACE
OG0000850	Q8X1E6|CAAL					P06101|SACE
OG0000851	Q59K86|CAAL					P47096|SACE
OG0000852	Q5A692|CAAL					Q12009|SACE
OG0000853	Q5ACK7|CAAL					P32892|SACE
OG0000854	Q5A302|CAAL					P54837|SACE
OG0000855	Q59Q44|CAAL					P38903|SACE
OG0000856	A0A1D8PCN0|CAAL						evm.model.chr_09.208|ZYTR
OG0000857	Q5ALL3|CAAL					Q06053|SACE
OG0000858	Q5AMG5|CAAL					Q02792|SACE
OG0000859	Q59KZ3|CAAL					P15700|SACE
OG0000860	A0A1D8PKE2|CAAL					P08018|SACE
OG0000861	A0A1D8PMU9|CAAL					Q06685|SACE
OG0000862	Q59P03|CAAL					P38626|SACE
OG0000863	Q5A6P2|CAAL					P53914|SACE
OG0000864	Q5AI37|CAAL					Q03862|SACE
OG0000865	Q59PE7|CAAL					Q06338|SACE
OG0000866	Q5AHZ2|CAAL					Q02795|SACE
OG0000867	A0A1D8PRG1|CAAL					P53829|SACE
OG0000868	A0A1D8PMF7|CAAL					P53265|SACE
OG0000869	Q5A1X9|CAAL					P53144|SACE
OG0000870	Q59ZI9|CAAL					P19454|SACE
OG0000871	A0A1D8PMJ1|CAAL					P40010|SACE
OG0000872	A0A1D8PHD1|CAAL					P38217|SACE
OG0000873	A0A1D8PCQ3|CAAL					P53235|SACE
OG0000874	A0A1D8PIN8|CAAL					Q08647|SACE
OG0000875	A0A1D8PF14|CAAL					Q12309|SACE
OG0000876	A0A1D8PH31|CAAL					P35189|SACE
OG0000877	A0A1D8PF79|CAAL					Q04792|SACE
OG0000878	Q5ADR6|CAAL					P12754|SACE
OG0000879	Q59TU5|CAAL					P38071|SACE
OG0000880	Q5ABS1|CAAL					P00128|SACE
OG0000881	A0A1D8PCT4|CAAL					P15625|SACE
OG0000882	Q59YD2|CAAL					P25654|SACE
OG0000883	Q59QA9|CAAL, Q5AJA1|CAAL
OG0000884	A0A1D8PQL1|CAAL					P38340|SACE
OG0000885	A0A1D8PTI9|CAAL					P43556|SACE
OG0000886	A0A1D8PD99|CAAL					P37838|SACE
OG0000887	A0A1D8PG14|CAAL					P33412|SACE
OG0000888	Q5AH07|CAAL			C0NBP9|HICA
OG0000889	Q5A8I4|CAAL					Q02793|SACE
OG0000890	A0A1D8PD15|CAAL					P40016|SACE
OG0000891	Q59WT0|CAAL					Q05933|SACE
OG0000892	A0A1D8PSM6|CAAL					P14906|SACE
OG0000893	A0A1D8PQF9|CAAL					Q12480|SACE
OG0000894	A0A1D8PFW3|CAAL					P43609|SACE
OG0000895	Q59S81|CAAL					P21965|SACE
OG0000896	Q5AGV1|CAAL					Q03768|SACE
OG0000897	A0A1D8PS15|CAAL					P34223|SACE
OG0000898	Q59SD0|CAAL					P32496|SACE
OG0000899	A0A1D8PGT0|CAAL					Q12314|SACE
OG0000900	A0A1D8PHR2|CAAL					P53250|SACE
OG0000901	A0A1D8PFX6|CAAL					P40087|SACE
OG0000902	A0A1D8PU75|CAAL					P40048|SACE
OG0000903	Q59PH5|CAAL					P47075|SACE
OG0000904	Q5A779|CAAL					P39729|SACE
OG0000905	A0A1D8PQQ9|CAAL					P51998|SACE
OG0000906	Q5AMR0|CAAL					P48362|SACE
OG0000907	A0A1D8PJA6|CAAL			C0NH79|HICA
OG0000908	A0A1D8PPW1|CAAL					Q01163|SACE
OG0000909	A0A1D8PPX7|CAAL					P38996|SACE
OG0000910	Q5AK02|CAAL		FOTG_01582|FOTG
OG0000911	A0A1D8PH08|CAAL			A6QST1|HICA
OG0000912	A0A1D8PQI4|CAAL					P46969|SACE
OG0000913	A0A1D8PN05|CAAL					P53617|SACE
OG0000914	Q5AMR7|CAAL					P53337|SACE
OG0000915	A0A1D8PL06|CAAL					P38797|SACE
OG0000916	A0A1D8PQD2|CAAL					P25655|SACE
OG0000917	Q5AN96|CAAL					P40319|SACE
OG0000918	Q5A888|CAAL					Q12452|SACE
OG0000919	A0A1D8PKV6|CAAL					P40477|SACE
OG0000920	Q5AND0|CAAL					P50085|SACE
OG0000921	A0A1D8PL37|CAAL					P07172|SACE
OG0000922	A0A1D8PMB8|CAAL					P10869|SACE
OG0000923	Q5AEL8|CAAL					P33333|SACE
OG0000924	A0A1D8PP21|CAAL					P00958|SACE
OG0000925	A0A1D8PF50|CAAL					Q06287|SACE
OG0000926	A0A1D8PCG9|CAAL					Q08179|SACE
OG0000927	A0A1D8PTW9|CAAL					Q06494|SACE
OG0000928	Q5AND8|CAAL					P54860|SACE
OG0000929	Q5A653|CAAL					P53200|SACE
OG0000930	A0A1D8PER8|CAAL					Q03103|SACE
OG0000931	Q5AD51|CAAL					P40030|SACE
OG0000932	Q59LQ6|CAAL					P32911|SACE
OG0000933	A0A1D8PCJ1|CAAL					P32387|SACE
OG0000934	Q59YC4|CAAL					P39076|SACE
OG0000935	Q5A339|CAAL					P50623|SACE
OG0000936	A0A1D8PPQ1|CAAL					P34167|SACE
OG0000937	A0A1D8PPR4|CAAL					P38988|SACE
OG0000938	A0A1D8PQW6|CAAL					P53929|SACE
OG0000939	A0A1D8PJ54|CAAL					P35194|SACE
OG0000940	A0A1D8PRY0|CAAL					P21771|SACE
OG0000941	Q59Z54|CAAL					Q08954|SACE
OG0000942	Q5APB5|CAAL					Q08977|SACE
OG0000943	A0A1D8PRF3|CAAL					P38276|SACE
OG0000944	Q59LF9|CAAL					P38174|SACE
OG0000945	Q5A940|CAAL					O14467|SACE
OG0000946	Q59L13|CAAL					Q12522|SACE
OG0000947	Q9B8C8|CAAL, Q9B8C9|CAAL
OG0000948	Q5ANL6|CAAL					P39990|SACE
OG0000949	Q59RF7|CAAL					P38244|SACE
OG0000950	Q5AD59|CAAL					Q06489|SACE
OG0000951	Q59ZV5|CAAL					Q04067|SACE
OG0000952	Q5A2Y7|CAAL					P40078|SACE
OG0000953	Q5ADT9|CAAL					Q03201|SACE
OG0000954	Q5AI21|CAAL					P21825|SACE
OG0000955	Q5AA50|CAAL					P33755|SACE
OG0000956	Q5AEM8|CAAL					P36147|SACE
OG0000957	Q5ANA8|CAAL					Q08601|SACE
OG0000958	P84149|CAAL					Q99257|SACE
OG0000959	Q59QH0|CAAL					P47077|SACE
OG0000960	Q59L72|CAAL					P46992|SACE
OG0000961	Q59S50|CAAL					P36120|SACE
OG0000962	Q5A3M6|CAAL					Q07830|SACE
OG0000963	Q59NN8|CAAL					P38260|SACE
OG0000964	Q59MA9|CAAL					Q03690|SACE
OG0000965	Q5AP65|CAAL					P40008|SACE
OG0000966	Q59PP0|CAAL					P38348|SACE
OG0000967	Q5A922|CAAL					P40053|SACE
OG0000968	Q59NX9|CAAL					P32469|SACE
OG0000969	Q9B8D4|CAAL					P00854|SACE
OG0000970	Q59VP7|CAAL					Q04660|SACE
OG0000971	Q5A0J9|CAAL					Q08421|SACE
OG0000972	Q59ZX6|CAAL					P42945|SACE
OG0000973	Q5A416|CAAL					P46959|SACE
OG0000974	Q5A0E2|CAAL					P33418|SACE
OG0000975	Q59MU1|CAAL					P40498|SACE
OG0000976	Q5AQ57|CAAL					P40496|SACE
OG0000977	Q9HFQ7|CAAL					P05318|SACE
OG0000978	Q59M49|CAAL					P39744|SACE
OG0000979	A0A1D8PI93|CAAL					Q01939|SACE
OG0000980	A0A1D8PRJ1|CAAL			C0NT80|HICA
OG0000981	A0A1D8PPW6|CAAL					Q08962|SACE
OG0000982	A0A1D8PRG0|CAAL					P12687|SACE
OG0000983	A0A1D8PP79|CAAL					P35184|SACE
OG0000984	Q5AK43|CAAL					P53295|SACE
OG0000985	A0A1D8PHC5|CAAL					P36161|SACE
OG0000986	A0A1D8PQA2|CAAL					P40368|SACE
OG0000987	A0A1D8PLY1|CAAL					Q12277|SACE
OG0000988	A0A1D8PL01|CAAL					P47154|SACE
OG0000989	A0A1D8PHD8|CAAL					P07703|SACE
OG0000990	Q5ANB5|CAAL					Q99383|SACE
OG0000991	Q59SS1|CAAL					P47818|SACE
OG0000992	Q5AGX4|CAAL					P39952|SACE
OG0000993	A0A1D8PTU4|CAAL			C0NR08|HICA
OG0000994	A0A1D8PL12|CAAL					P25623|SACE
OG0000995	Q5ANI8|CAAL					Q12176|SACE
OG0000996	A0A1D8PPD4|CAAL					Q12178|SACE
OG0000997	A0A1D8PTX2|CAAL					P38072|SACE
OG0000998	Q5AED0|CAAL					Q04336|SACE
OG0000999	A0A1D8PJD2|CAAL					P38791|SACE
OG0001000	A0A1D8PNH4|CAAL					P09368|SACE
OG0001001	A0A1D8PQ82|CAAL					P53742|SACE
OG0001002	A0A1D8PL02|CAAL					P81449|SACE
OG0001003	Q5AB84|CAAL					P27476|SACE
OG0001004	Q59QB7|CAAL					P12612|SACE
OG0001005	A0A1D8PQF7|CAAL					Q08924|SACE
OG0001006	A0A1D8PKI6|CAAL					P38300|SACE
OG0001007	A0A1D8PJD3|CAAL					Q06679|SACE
OG0001008	A0A1D8PQD4|CAAL					P21734|SACE
OG0001009	A0A1D8PRM5|CAAL			C0NP84|HICA
OG0001010	A0A1D8PU46|CAAL					Q12460|SACE
OG0001011	A0A1D8PIK6|CAAL			C0NRT6|HICA
OG0001012	A0A1D8PGM4|CAAL					P53254|SACE
OG0001013	Q59V63|CAAL					P32803|SACE
OG0001014	A0A1D8PI76|CAAL					Q12402|SACE
OG0001015	Q5ABB8|CAAL					P33313|SACE
OG0001016	Q59MG2|CAAL					P40486|SACE
OG0001017	A0A1D8PME0|CAAL					P32795|SACE
OG0001018	Q5ADN7|CAAL					P38687|SACE
OG0001019	A0A1D8PGP2|CAAL					Q06078|SACE
OG0001020	Q5A9E7|CAAL					P32602|SACE
OG0001021	A0A1D8PD61|CAAL					P37298|SACE
OG0001022	A0A1D8PGB0|CAAL					P34077|SACE
OG0001023	A0A1D8PQ59|CAAL					P32775|SACE
OG0001024	Q59R20|CAAL					P38708|SACE
OG0001025	A0A1D8PL15|CAAL					Q04212|SACE
OG0001026	A0A1D8PPR6|CAAL					P42847|SACE
OG0001027	Q5AIA0|CAAL					P35180|SACE
OG0001028	A0A1D8PLT4|CAAL					P52918|SACE
OG0001029	Q5AL11|CAAL					Q12482|SACE
OG0001030	A0A1D8PQM5|CAAL					P89105|SACE
OG0001031	Q59S77|CAAL					P53145|SACE
OG0001032	A0A1D8PG18|CAAL					P36101|SACE
OG0001033	A0A1D8PHH2|CAAL			C0NA72|HICA
OG0001034	A0A1D8PCA4|CAAL		FOTG_04171|FOTG
OG0001035	Q59V85|CAAL					P40693|SACE
OG0001036	Q5AI79|CAAL					P36015|SACE
OG0001037	Q5A0H3|CAAL					P42941|SACE
OG0001038	A0A1D8PRL8|CAAL					P47039|SACE
OG0001039	A0A1D8PI71|CAAL					P29704|SACE
OG0001040	A0A1D8PTY4|CAAL					Q08972|SACE
OG0001041	A0A1D8PFE1|CAAL					Q08235|SACE
OG0001042	A0A1D8PE37|CAAL					P04046|SACE
OG0001043	A0A1D8PNF5|CAAL					P38431|SACE
OG0001044	Q5A0W0|CAAL					P32351|SACE
OG0001045	A0A1D8PKP3|CAAL					P53173|SACE
OG0001046	Q59WC5|CAAL					P19881|SACE
OG0001047	Q59PZ4|CAAL					P38861|SACE
OG0001048	Q5A4X7|CAAL					P32895|SACE
OG0001049	A0A1D8PR64|CAAL					P15436|SACE
OG0001050	A0A1D8PMA9|CAAL					P20484|SACE
OG0001051	A0A1D8PRI4|CAAL					Q02932|SACE
OG0001052	A0A1D8PH96|CAAL					Q00245|SACE
OG0001053	Q5A3P1|CAAL					Q08162|SACE
OG0001054	A0A1D8PST6|CAAL					P47131|SACE
OG0001055	A0A1D8PCS7|CAAL			C0NM32|HICA
OG0001056	Q59PR7|CAAL					P53313|SACE
OG0001057	A0A1D8PU24|CAAL					P20133|SACE
OG0001058	A0A1D8PS97|CAAL					P40459|SACE
OG0001059	Q5A934|CAAL					P53303|SACE
OG0001060	A0A1D8PKG0|CAAL					P25379|SACE
OG0001061	A0A1D8PTR4|CAAL					P41057|SACE
OG0001062	Q5A7M1|CAAL					P38682|SACE
OG0001063	Q59SJ1|CAAL					Q04969|SACE
OG0001064	A0A1D8PJ73|CAAL			C0NRX0|HICA
OG0001065	A0A1D8PE63|CAAL					P32477|SACE
OG0001066	A0A1D8PIH5|CAAL					Q06063|SACE
OG0001067	Q59MZ5|CAAL					P38972|SACE
OG0001068	Q5A7S3|CAAL			C0NZ25|HICA
OG0001069	A0A1D8PGJ8|CAAL					P36081|SACE
OG0001070	A0A1D8PPF9|CAAL					P32855|SACE
OG0001071	A0A1D8PC56|CAAL					Q04697|SACE
OG0001072	Q5A2A0|CAAL					P33299|SACE
OG0001073	A0A1D8PH13|CAAL					P32502|SACE
OG0001074	A0A1D8PPR5|CAAL					P53834|SACE
OG0001075	A0A1D8PM44|CAAL					Q02046|SACE
OG0001076	A0A1D8PJV4|CAAL					P38152|SACE
OG0001077	A0A1D8PNS3|CAAL					Q99189|SACE
OG0001078	A0A1D8PDB1|CAAL		FOTG_02909|FOTG
OG0001079	A0A1D8PU44|CAAL					P32335|SACE
OG0001080	A0A1D8PT53|CAAL					P25371|SACE
OG0001081	Q59TN2|CAAL					P38792|SACE
OG0001082	A0A1D8PC76|CAAL					Q04458|SACE
OG0001083	A0A1D8PLB7|CAAL					P25605|SACE
OG0001084	A0A1D8PF56|CAAL					P28007|SACE
OG0001085	Q5AF98|CAAL					P32527|SACE
OG0001086	A0A1D8PLW8|CAAL					Q12377|SACE
OG0001087	A0A1D8PF97|CAAL					P53836|SACE
OG0001088	Q5A325|CAAL					P25045|SACE
OG0001089	A0A1D8PP73|CAAL					P10363|SACE
OG0001090	Q5A5P4|CAAL					P42842|SACE
OG0001091	A0A1D8PHU2|CAAL					P36040|SACE
OG0001092	A0A1D8PH11|CAAL					Q06409|SACE
OG0001093	A0A1D8PCE7|CAAL					Q08285|SACE
OG0001094	A0A1D8PCM6|CAAL					Q08234|SACE
OG0001095	Q59Y64|CAAL			C0NNR1|HICA
OG0001096	Q5ADU3|CAAL			C0NJF2|HICA
OG0001097	A0A1D8PQW4|CAAL			C0NNP5|HICA
OG0001098	Q5A693|CAAL	CNAG_03961|CRNE
OG0001099	Q5AHE9|CAAL					P28625|SACE
OG0001100	Q59X29|CAAL					P38886|SACE
OG0001101	Q5AK26|CAAL			C0NQK9|HICA
OG0001102	A0A1D8PMP1|CAAL					P32191|SACE
OG0001103	Q5A015|CAAL					Q03778|SACE
OG0001104	Q5AH56|CAAL					Q06325|SACE
OG0001105	A0A1D8PF76|CAAL					P37304|SACE
OG0001106	Q5A3P4|CAAL					Q12109|SACE
OG0001107	A0A1D8PJB8|CAAL					P14359|SACE
OG0001108	A0A1D8PQC8|CAAL					P53741|SACE
OG0001109	A0A1D8PCH2|CAAL					P32505|SACE
OG0001110	A0A1D8PPJ1|CAAL					P38779|SACE
OG0001111	Q5ADP7|CAAL			C0NMG3|HICA
OG0001112	A0A1D8PQ57|CAAL					P16550|SACE
OG0001113	A0A1D8PHF9|CAAL					P40517|SACE
OG0001114	A0A1D8PP77|CAAL					Q12250|SACE
OG0001115	A0A1D8PQ25|CAAL					P39985|SACE
OG0001116	A0A1D8PM81|CAAL					Q96VH5|SACE
OG0001117	A0A1D8PKK1|CAAL					P35179|SACE
OG0001118	Q5A9X7|CAAL					Q05123|SACE
OG0001119	A0A1D8PQC2|CAAL					P40075|SACE
OG0001120	A0A1D8PPY6|CAAL					Q08925|SACE
OG0001121	A0A1D8PQM4|CAAL					P22138|SACE
OG0001122	Q5AD50|CAAL					Q01080|SACE
OG0001123	Q59QT3|CAAL					P18562|SACE
OG0001124	A0A1D8PRE0|CAAL					P38333|SACE
OG0001125	A0A1D8PRL3|CAAL					Q04304|SACE
OG0001126	Q5ALV9|CAAL					P32799|SACE
OG0001127	A0A1D8PHL8|CAAL					P47169|SACE
OG0001128	A0A1D8PEL1|CAAL					P07277|SACE
OG0001129	A0A1D8PE25|CAAL					P28795|SACE
OG0001130	A0A1D8PJA8|CAAL					P38288|SACE
OG0001131	A0A1D8PD05|CAAL					P38295|SACE
OG0001132	A0A1D8PH91|CAAL					Q02950|SACE
OG0001133	A0A1D8PLC6|CAAL					Q04371|SACE
OG0001134	Q5AC00|CAAL					P33201|SACE
OG0001135	Q5AJ84|CAAL			C0NHE2|HICA
OG0001136	A0A1D8PN49|CAAL					P25626|SACE
OG0001137	A0A1D8PP06|CAAL					P20424|SACE
OG0001138	A0A1D8PE36|CAAL					P33399|SACE
OG0001139	Q5A0L8|CAAL					P33298|SACE
OG0001140	Q59ZH8|CAAL					P12385|SACE
OG0001141	A0A1D8PQA6|CAAL					P12904|SACE
OG0001142	Q59X24|CAAL					P38698|SACE
OG0001143	Q5AD08|CAAL			C0NRW1|HICA
OG0001144	Q5A199|CAAL					P89886|SACE
OG0001145	A0A1D8PFY0|CAAL					Q12447|SACE
OG0001146	A0A1D8PI97|CAAL, A0A1D8PTV5|CAAL
OG0001147	A0A1D8PE53|CAAL					P32566|SACE
OG0001148	A0A1D8PM60|CAAL					P25644|SACE
OG0001149	A0A1D8PRI0|CAAL					P39683|SACE
OG0001150	Q5A678|CAAL					P38788|SACE
OG0001151	A0A1D8PHE5|CAAL					Q12091|SACE
OG0001152	Q5A798|CAAL					P36516|SACE
OG0001153	A0A1D8PMB7|CAAL					P40032|SACE
OG0001154	A0A1D8PQT4|CAAL					P14741|SACE
OG0001155	A0A1D8PRJ6|CAAL					P09064|SACE
OG0001156	Q59NH3|CAAL					Q04013|SACE
OG0001157	A0A1D8PIH2|CAAL					P17064|SACE
OG0001158	A0A1D8PFX2|CAAL					P40422|SACE
OG0001159	A0A1D8PD30|CAAL					Q04410|SACE
OG0001160	A0A1D8PTX3|CAAL					P38732|SACE
OG0001161	A0A1D8PQQ7|CAAL					Q12754|SACE
OG0001162	A0A1D8PL84|CAAL					P36168|SACE
OG0001163	Q5A7M2|CAAL					Q01852|SACE
OG0001164	A0A1D8PPX2|CAAL					P38688|SACE
OG0001165	Q5AH14|CAAL					P23644|SACE
OG0001166	Q59ST2|CAAL					P32901|SACE
OG0001167	Q5A5B2|CAAL					P25040|SACE
OG0001168	G1UB11|CAAL					P54781|SACE
OG0001169	A0A1D8PKJ8|CAAL					P35178|SACE
OG0001170	Q5AAU5|CAAL					P48016|SACE
OG0001171	P87020|CAAL					Q12512|SACE
OG0001172	Q5ANB7|CAAL					P32318|SACE
OG0001173	Q5AF03|CAAL					Q04432|SACE
OG0001174	Q5ACR4|CAAL					Q99220|SACE
OG0001175	P83773|CAAL					P32316|SACE
OG0001176	Q59MR4|CAAL					P11353|SACE
OG0001177	A0A1D8PKD1|CAAL					P40159|SACE
OG0001178	Q5AFE4|CAAL					P25343|SACE
OG0001179	Q5APC0|CAAL					Q04767|SACE
OG0001180	Q59KG2|CAAL					P40043|SACE
OG0001181	Q59UT4|CAAL			C0NA95|HICA
OG0001182	A0A1D8PJE0|CAAL					P14904|SACE
OG0001183	Q5A3V6|CAAL					Q99258|SACE
OG0001184	Q59NP1|CAAL					P49573|SACE
OG0001185	Q59QN6|CAAL			C0NZR2|HICA
OG0001186	Q59M70|CAAL					P36060|SACE
OG0001187	Q5AK88|CAAL			C0P019|HICA
OG0001188	A0A1D8PQ54|CAAL					P38765|SACE
OG0001189	A0A1D8PTW2|CAAL					Q03104|SACE
OG0001190	Q5A869|CAAL					P15367|SACE
OG0001191	A0A1D8PEV4|CAAL					P0CX27|SACE
OG0001192	A0A1D8PJR2|CAAL					P40582|SACE
OG0001193	A0A1D8PSU2|CAAL					P38075|SACE
OG0001194	Q59W54|CAAL					Q12306|SACE
OG0001195	Q5ALW6|CAAL					P38795|SACE
OG0001196	Q5A2T3|CAAL					P43583|SACE
OG0001197	Q5AEI0|CAAL					P46151|SACE
OG0001198	Q59VX9|CAAL					P40165|SACE
OG0001199	Q5A388|CAAL			C0NGD6|HICA
OG0001200	A0A1D8PJK5|CAAL					P39976|SACE
OG0001201	Q59X47|CAAL					P34164|SACE
OG0001202	A0A1D8PH56|CAAL					Q08645|SACE
OG0001203	A0A1D8PN42|CAAL					Q12361|SACE
OG0001204	A0A1D8PRY9|CAAL					P52871|SACE
OG0001205		CNAG_03725|CRNE	FOTG_14928|FOTG
OG0001206		CNAG_01653|CRNE, CNAG_02775|CRNE
OG0001207		CNAG_06923|CRNE					evm.model.chr_01.1717|ZYTR
OG0001208		CNAG_07442|CRNE				Q12408|SACE
OG0001209		CNAG_04869|CRNE	FOTG_09713|FOTG
OG0001210			FOTG_00027|FOTG			P53332|SACE
OG0001211			FOTG_00134|FOTG			P32266|SACE
OG0001212			FOTG_00584|FOTG			P32606|SACE
OG0001213			FOTG_00705|FOTG			Q06651|SACE
OG0001214			FOTG_00956|FOTG			Q12019|SACE
OG0001215			FOTG_01951|FOTG	C0NH09|HICA
OG0001216			FOTG_02249|FOTG			P33420|SACE
OG0001217			FOTG_02405|FOTG, FOTG_15292|FOTG
OG0001218			FOTG_02417|FOTG			Q03761|SACE
OG0001219			FOTG_02571|FOTG			Q12496|SACE
OG0001220			FOTG_02664|FOTG, FOTG_11907|FOTG
OG0001221			FOTG_02698|FOTG, FOTG_07952|FOTG
OG0001222			FOTG_02955|FOTG			Q06466|SACE
OG0001223			FOTG_03391|FOTG			P32807|SACE
OG0001224			FOTG_03515|FOTG			Q12150|SACE
OG0001225			FOTG_03720|FOTG			P23255|SACE
OG0001226			FOTG_04030|FOTG			Q03941|SACE
OG0001227			FOTG_04435|FOTG			P12753|SACE
OG0001228			FOTG_05740|FOTG			P32832|SACE
OG0001229			FOTG_05741|FOTG			P19812|SACE
OG0001230			FOTG_05787|FOTG			P08678|SACE
OG0001231			FOTG_05993|FOTG			Q12043|SACE
OG0001232			FOTG_06231|FOTG			P38630|SACE
OG0001233			FOTG_06341|FOTG			P45818|SACE
OG0001234			FOTG_06472|FOTG, FOTG_15593|FOTG
OG0001235			FOTG_07576|FOTG			P43564|SACE
OG0001236			FOTG_07930|FOTG			Q06625|SACE
OG0001237			FOTG_08006|FOTG			Q07468|SACE
OG0001238			FOTG_08374|FOTG			P32891|SACE
OG0001239			FOTG_09001|FOTG			P53095|SACE
OG0001240			FOTG_09863|FOTG			P47161|SACE
OG0001241			FOTG_10182|FOTG			P33334|SACE
OG0001242			FOTG_10349|FOTG, FOTG_12660|FOTG
OG0001243			FOTG_10468|FOTG	C0NBR7|HICA
OG0001244			FOTG_10608|FOTG				evm.model.chr_02.707|ZYTR
OG0001245			FOTG_11173|FOTG	C0NRJ7|HICA
OG0001246			FOTG_11656|FOTG			P36136|SACE
OG0001247			FOTG_12067|FOTG			P47180|SACE
OG0001248			FOTG_12106|FOTG			P00724|SACE
OG0001249			FOTG_12231|FOTG	C0NPY3|HICA
OG0001250			FOTG_12366|FOTG, FOTG_14418|FOTG
OG0001251			FOTG_13307|FOTG, FOTG_17227|FOTG
OG0001252			FOTG_14160|FOTG			P38875|SACE
OG0001253			FOTG_14221|FOTG			Q08001|SACE
OG0001254			FOTG_15595|FOTG, FOTG_16976|FOTG
OG0001255			FOTG_16337|FOTG			Q04924|SACE
OG0001256				A6QZP6|HICA, C0NDI4|HICA
OG0001257				A6QY52|HICA, C0NER8|HICA
OG0001258				A6RGW6|HICA, C0NZK3|HICA
OG0001259				A6R2E5|HICA, C0NCZ6|HICA
OG0001260				A6RGF3|HICA, C0NXB7|HICA
OG0001261				A6R632|HICA, C0NHP6|HICA
OG0001262				A6R8K0|HICA, C0NLA6|HICA
OG0001263				A6RDL7|HICA, C0NYP3|HICA
OG0001264				A6RAW4|HICA, C0NMW6|HICA
OG0001265				A6QTH1|HICA, C0NMK6|HICA
OG0001266				A6QTH0|HICA, C0P0H4|HICA
OG0001267				A6RGR6|HICA, C0NZE4|HICA
OG0001268				A6QSB1|HICA, C0P0X7|HICA
OG0001269				A6QRX5|HICA		P33331|SACE
OG0001270				A6RGR4|HICA, C0NZE1|HICA
OG0001271				A6REX5|HICA, C0NZZ4|HICA
OG0001272				C0NBC8|HICA		Q12288|SACE
OG0001273				C0NBS0|HICA		Q12465|SACE
OG0001274				C0NBU6|HICA		P40363|SACE
OG0001275				C0NC23|HICA		P33317|SACE
OG0001276				C0NC91|HICA		Q03774|SACE
OG0001277				C0NCQ1|HICA		P38203|SACE
OG0001278				C0NDL9|HICA		P53258|SACE
OG0001279				C0NDW9|HICA		P32445|SACE
OG0001280				C0NE30|HICA		Q12469|SACE
OG0001281				C0NE45|HICA		P41821|SACE
OG0001282				C0NE92|HICA		P25378|SACE
OG0001283				C0NEA1|HICA	C0SIH7|PABR
OG0001284				C0NF46|HICA		Q12499|SACE
OG0001285				C0NFC7|HICA		P32523|SACE
OG0001286				C0NFJ2|HICA, C0NZ57|HICA
OG0001287				C0NFP2|HICA		P32939|SACE
OG0001288				C0NG47|HICA		P40204|SACE
OG0001289				C0NGJ1|HICA		P07278|SACE
OG0001290				C0NGJ2|HICA		P38845|SACE
OG0001291				C0NGK1|HICA		P36035|SACE
OG0001292				C0NGS3|HICA			evm.model.chr_11.377|ZYTR
OG0001293				C0NGT9|HICA		P48363|SACE
OG0001294				C0NH14|HICA		P25555|SACE
OG0001295				C0NH28|HICA		Q12205|SACE
OG0001296				C0NH90|HICA		Q04344|SACE
OG0001297				C0NH97|HICA		Q12239|SACE
OG0001298				C0NHP7|HICA		Q12031|SACE
OG0001299				C0NHQ1|HICA, C0NUB2|HICA
OG0001300				C0NI42|HICA		P32179|SACE
OG0001301				C0NIP7|HICA		P38137|SACE
OG0001302				C0NIT2|HICA		Q08144|SACE
OG0001303				C0NJF3|HICA		Q04066|SACE
OG0001304				C0NJG8|HICA		Q12118|SACE
OG0001305				C0NJL9|HICA		P40335|SACE
OG0001306				C0NJR3|HICA		Q07878|SACE
OG0001307				C0NLZ7|HICA		P41734|SACE
OG0001308				C0NM04|HICA		P39524|SACE
OG0001309				C0NM08|HICA		P38836|SACE
OG0001310				C0NME4|HICA		Q10740|SACE
OG0001311				C0NMP8|HICA		P38759|SACE
OG0001312				C0NMR6|HICA		Q12453|SACE
OG0001313				C0NMV8|HICA			evm.model.chr_01.77|ZYTR
OG0001314				C0NN76|HICA		Q12486|SACE
OG0001315				C0NNQ5|HICA		P38771|SACE
OG0001316				C0NNS2|HICA		Q06632|SACE
OG0001317				C0NNT9|HICA		P38274|SACE
OG0001318				C0NNU1|HICA		P51534|SACE
OG0001319				C0NP06|HICA		P47173|SACE
OG0001320				C0NP11|HICA		P40009|SACE
OG0001321				C0NP92|HICA		P35127|SACE
OG0001322				C0NPR0|HICA, C0NTW9|HICA
OG0001323				C0NQ22|HICA		Q04651|SACE
OG0001324				C0NQ92|HICA		Q12284|SACE
OG0001325				C0NQA0|HICA		Q05902|SACE
OG0001326				C0NQH6|HICA		Q08202|SACE
OG0001327				C0NQI6|HICA		P06633|SACE
OG0001328				C0NQK6|HICA		P38862|SACE
OG0001329				C0NQQ6|HICA		P40093|SACE
OG0001330				C0NR38|HICA		Q08220|SACE
OG0001331				C0NRH8|HICA		P43577|SACE
OG0001332				C0NRM4|HICA	C1G5E8|PABR
OG0001333				C0NRR6|HICA		Q12189|SACE
OG0001334				C0NRS1|HICA		P38910|SACE
OG0001335				C0NSR4|HICA		Q12305|SACE
OG0001336				C0NSW7|HICA		Q08271|SACE
OG0001337				C0NT48|HICA		Q06010|SACE
OG0001338				C0NTF8|HICA		P40514|SACE
OG0001339				C0NUS4|HICA		P32447|SACE
OG0001340				C0NVC9|HICA		P47068|SACE
OG0001341				C0NVE3|HICA		P20049|SACE
OG0001342				C0NW32|HICA		P40518|SACE
OG0001343				C0NWN5|HICA		P38902|SACE
OG0001344				C0NWP5|HICA	C1G5T0|PABR
OG0001345				C0NXK0|HICA		Q06214|SACE
OG0001346				C0NY21|HICA			evm.model.chr_02.1037|ZYTR
OG0001347				C0NY99|HICA	C0S755|PABR
OG0001348				C0NYD7|HICA		P38182|SACE
OG0001349				C0NYI6|HICA		P32190|SACE
OG0001350				C0NYM9|HICA		P38197|SACE
OG0001351				C0NZK6|HICA		Q03266|SACE
OG0001352				C0NZM0|HICA		P40958|SACE
OG0001353				C0NZS2|HICA		Q08548|SACE
OG0001354				C0NZT7|HICA		P38932|SACE
OG0001355				C0NZX5|HICA		P47044|SACE
OG0001356				C0NZZ8|HICA		P53848|SACE
OG0001357				C0P0F7|HICA		P38066|SACE
OG0001358				C0P0J2|HICA	C1GJB5|PABR
OG0001359				C0P0S4|HICA		P23180|SACE
OG0001360				C0P1A8|HICA			evm.model.chr_08.107|ZYTR
OG0001361					C1GL34|PABR	P53322|SACE
OG0001362					C1GBT3|PABR	Q06686|SACE
OG0001363					C0SDU8|PABR	Q12275|SACE
OG0001364						P47771|SACE, P54114|SACE
OG0001365						P0CT04|SACE, P38841|SACE
OG0001366						Q06689|SACE, Q06991|SACE
OG0001367						Q06151|SACE, Q12123|SACE
OG0001368						P06787|SACE, P25296|SACE
OG0001369						Q05584|SACE, Q12320|SACE
OG0001370						P32639|SACE, P53327|SACE
OG0001371						P25567|SACE, Q12034|SACE
OG0001372						P25579|SACE, Q04429|SACE
OG0001373						P36169|SACE, P38928|SACE
OG0001374						P38080|SACE, P40494|SACE
OG0001375						P47160|SACE, Q03769|SACE
OG0001376						P32600|SACE, P35169|SACE
OG0001377						Q04925|SACE, Q05948|SACE
OG0001378						P25656|SACE, P42838|SACE
OG0001379						P40353|SACE, P53296|SACE
OG0001380						P36027|SACE, P53214|SACE
OG0001381						P39717|SACE, Q08886|SACE
OG0001382						P47035|SACE, Q02208|SACE
OG0001383						P53963|SACE, P53976|SACE
OG0001384						P35183|SACE, P39945|SACE
OG0001385						P14242|SACE, P38920|SACE
OG0001386						P39704|SACE, Q12450|SACE
OG0001387						P38349|SACE, P47049|SACE
OG0001388						P27895|SACE, P53086|SACE
OG0001389						P34250|SACE, Q04279|SACE
OG0001390						P35196|SACE, Q03175|SACE
OG0001391						P27697|SACE, Q06567|SACE
OG0001392						P39523|SACE, Q07978|SACE
OG0001393						P46987|SACE, P47101|SACE
OG0001394						Q03722|SACE, Q03823|SACE
OG0001395						Q04228|SACE, Q12229|SACE
OG0001396						P25370|SACE, Q04408|SACE
OG0001397						Q06224|SACE, Q12102|SACE
OG0001398						Q05924|SACE, Q12212|SACE
OG0001399						P22035|SACE, Q03654|SACE
OG0001400						P38930|SACE, P43639|SACE
OG0001401						P38867|SACE, P40002|SACE
OG0001402						P47029|SACE, P53244|SACE
OG0001403						P06700|SACE, P53687|SACE
OG0001404						O13297|SACE, Q03220|SACE
OG0001405						P39979|SACE, Q06592|SACE
OG0001406						P34761|SACE, Q07655|SACE
OG0001407						Q08268|SACE, Q08777|SACE
OG0001408						P25586|SACE, Q99216|SACE
OG0001409						P25621|SACE, P53241|SACE
OG0001410						P28003|SACE, Q99326|SACE
OG0001411						P36130|SACE, P47025|SACE
OG0001412						P25582|SACE, P38238|SACE
OG0001413						P24814|SACE, P38285|SACE
OG0001414						P39083|SACE, Q06407|SACE
OG0001415						P32634|SACE, P53094|SACE
OG0001416						P53294|SACE, Q12069|SACE
OG0001417						P29703|SACE, Q00618|SACE
OG0001418						P43596|SACE, Q08119|SACE
OG0001419						P13185|SACE, P13186|SACE
OG0001420						P17106|SACE, P38165|SACE
OG0001421						P21373|SACE, Q06892|SACE
OG0001422						P25344|SACE, P50109|SACE
OG0001423						P30775|SACE, Q05863|SACE
OG0001424						P32343|SACE, Q03212|SACE
OG0001425						P32461|SACE, P40487|SACE
OG0001426						P32857|SACE, P38745|SACE
OG0001427						P33309|SACE, Q96VH2|SACE
OG0001428						P34087|SACE, P35718|SACE
OG0001429						P34217|SACE, P36036|SACE
OG0001430						P34224|SACE, P87275|SACE
OG0001431						P35736|SACE, Q05050|SACE
OG0001432						P36024|SACE, Q08438|SACE
OG0001433						P38212|SACE, Q03446|SACE
OG0001434						P38704|SACE, Q00947|SACE
OG0001435						P38710|SACE, Q05533|SACE
OG0001436						P38731|SACE	evm.model.chr_10.186|ZYTR
OG0001437						P38785|SACE, Q06648|SACE
OG0001438						P38789|SACE, Q12153|SACE
OG0001439						P40160|SACE, Q12196|SACE
OG0001440						P40357|SACE, Q04359|SACE
OG0001441						P40457|SACE, Q02455|SACE
OG0001442						P40504|SACE, P53966|SACE
OG0001443						P42839|SACE, Q99385|SACE
OG0001444						P43551|SACE, Q06595|SACE
OG0001445						P46948|SACE, P53256|SACE
OG0001446						P53336|SACE, Q04867|SACE
OG0001447						Q04396|SACE, Q05521|SACE
OG0001448						Q06623|SACE, Q06629|SACE
OG0001449						Q08693|SACE, Q08919|SACE
OG0001450						Q7LHG5|SACE, Q99315|SACE
OG0001451							evm.model.chr_01.120|ZYTR, evm.model.chr_04.877|ZYTR
OG0001452							evm.model.chr_07-2.354|ZYTR, evm.model.chr_11.296|ZYTR

## Sheet: Table S7. Cell lysate proteins
Table S7. List of proteins identified with ≥2 unique peptides ≥4/5 cell lysate (CL) samples (n = 533)
Protein ID	AA length	Predicted signal peptide?	Predicted TMD?	Predicted GPI anchor?
evm.model.chr_01.1021	130	N	N	N
evm.model.chr_01.1057	1154	N	N	N
evm.model.chr_01.1079	1208	N	Y	N
evm.model.chr_01.108	606	N	N	N
evm.model.chr_01.1089	765	N	N	N
evm.model.chr_01.1098	228	N	N	N
evm.model.chr_01.1107	169	N	N	N
evm.model.chr_01.1122	332	N	N	N
evm.model.chr_01.1128	462	N	N	N
evm.model.chr_01.115	312	N	N	N
evm.model.chr_01.1189	174	N	N	N
evm.model.chr_01.1190	205	N	N	N
evm.model.chr_01.1191	176	N	N	N
evm.model.chr_01.1194	509	N	N	N
evm.model.chr_01.120	448	N	N	N
evm.model.chr_01.1206	101	N	N	N
evm.model.chr_01.1211	567	N	N	N
evm.model.chr_01.1250	683	Y	N	N
evm.model.chr_01.127	484	N	N	N
evm.model.chr_01.1312	244	N	N	N
evm.model.chr_01.1344	162	N	N	N
evm.model.chr_01.1346	630	N	N	N
evm.model.chr_01.1356	336	N	N	N
evm.model.chr_01.1364	149	N	N	N
evm.model.chr_01.1396	1295	N	N	N
evm.model.chr_01.1402	284	N	N	N
evm.model.chr_01.141	374	N	N	N
evm.model.chr_01.1423	202	N	N	N
evm.model.chr_01.1435	103	N	N	N
evm.model.chr_01.1436	281	N	N	N
evm.model.chr_01.1453	323	N	Y	N
evm.model.chr_01.1463	471	N	N	N
evm.model.chr_01.1476	353	N	N	N
evm.model.chr_01.149	385	N	N	N
evm.model.chr_01.1490	768	N	N	N
evm.model.chr_01.1497	300	N	N	N
evm.model.chr_01.1554	685	N	N	N
evm.model.chr_01.1576	590	N	N	N
evm.model.chr_01.1578	553	N	N	N
evm.model.chr_01.1591	309	N	N	N
evm.model.chr_01.1618	403	N	N	N
evm.model.chr_01.1631	178	N	N	N
evm.model.chr_01.165	447	N	N	N
evm.model.chr_01.1657	311	N	N	N
evm.model.chr_01.1661	1315	N	N	N
evm.model.chr_01.1665	362	N	N	N
evm.model.chr_01.168	183	N	N	N
evm.model.chr_01.171	217	N	N	N
evm.model.chr_01.1717	816	N	N	N
evm.model.chr_01.1740	158	N	N	N
evm.model.chr_01.1756	174	N	N	N
evm.model.chr_01.1796	213	N	N	N
evm.model.chr_01.1831	481	N	N	N
evm.model.chr_01.1843	226	N	N	N
evm.model.chr_01.1865	439	N	N	N
evm.model.chr_01.1875	1596	N	N	N
evm.model.chr_01.1876	307	N	N	N
evm.model.chr_01.1882	1036	N	N	N
evm.model.chr_01.1883	460	N	N	N
evm.model.chr_01.1917	254	N	N	N
evm.model.chr_01.1932	352	N	N	N
evm.model.chr_01.1986	373	N	N	N
evm.model.chr_01.2001	665	N	N	N
evm.model.chr_01.2005	462	N	N	N
evm.model.chr_01.2053	403	N	N	N
evm.model.chr_01.2130	514	N	N	N
evm.model.chr_01.2166	300	N	N	N
evm.model.chr_01.2168	1140	N	N	N
evm.model.chr_01.2174	537	N	N	N
evm.model.chr_01.2203	266	N	N	N
evm.model.chr_01.2204	409	N	N	N
evm.model.chr_01.223	128	N	N	N
evm.model.chr_01.2236	340	N	N	N
evm.model.chr_01.2237	1023	N	N	N
evm.model.chr_01.2260	541	N	N	N
evm.model.chr_01.2286	86	N	N	N
evm.model.chr_01.2315	635	N	Y	N
evm.model.chr_01.2326	150	N	N	N
evm.model.chr_01.2360	553	N	N	N
evm.model.chr_01.2394	584	N	N	N
evm.model.chr_01.2395	522	N	N	N
evm.model.chr_01.2404	139	N	N	N
evm.model.chr_01.2405	253	N	N	N
evm.model.chr_01.2431	230	N	N	N
evm.model.chr_01.2437	266	N	N	N
evm.model.chr_01.2450	514	N	N	N
evm.model.chr_01.2536	235	N	N	N
evm.model.chr_01.328	193	N	N	N
evm.model.chr_01.374	581	N	N	N
evm.model.chr_01.45	818	N	N	N
evm.model.chr_01.484	392	N	N	N
evm.model.chr_01.500	669	N	N	N
evm.model.chr_01.501	779	N	Y	N
evm.model.chr_01.509	550	N	N	N
evm.model.chr_01.519	395	N	N	N
evm.model.chr_01.536	199	N	N	N
evm.model.chr_01.557	962	N	N	N
evm.model.chr_01.60	418	N	N	N
evm.model.chr_01.647	57	N	N	N
evm.model.chr_01.650	394	N	N	N
evm.model.chr_01.77	631	N	N	N
evm.model.chr_01.772	198	N	N	N
evm.model.chr_01.781	111	Y	N	N
evm.model.chr_01.782	481	N	N	N
evm.model.chr_01.798	797	N	N	N
evm.model.chr_01.812	1274	N	N	N
evm.model.chr_01.837	426	N	N	N
evm.model.chr_01.864	665	N	Y	N
evm.model.chr_01.886	1091	N	N	N
evm.model.chr_01.889	189	N	N	N
evm.model.chr_01.935	534	N	N	N
evm.model.chr_01.957	643	N	N	N
evm.model.chr_01.972	231	N	N	N
evm.model.chr_02.1001	359	N	N	N
evm.model.chr_02.1037	384	N	N	N
evm.model.chr_02.1038	281	N	N	N
evm.model.chr_02.104	325	N	N	N
evm.model.chr_02.1102	885	N	N	N
evm.model.chr_02.1105	338	N	N	N
evm.model.chr_02.1128	474	N	N	N
evm.model.chr_02.1160	232	N	N	N
evm.model.chr_02.1215	1058	N	N	N
evm.model.chr_02.1247	968	N	N	N
evm.model.chr_02.1297	197	N	N	N
evm.model.chr_02.1303	143	N	N	N
evm.model.chr_02.1309	565	N	N	N
evm.model.chr_02.1331	466	Y	N	N
evm.model.chr_02.1340	460	N	N	N
evm.model.chr_02.1426	554	N	N	N
evm.model.chr_02.1432	340	N	N	N
evm.model.chr_02.1456	402	N	N	N
evm.model.chr_02.163	248	N	N	N
evm.model.chr_02.176	372	Y	N	N
evm.model.chr_02.196	172	N	N	N
evm.model.chr_02.233	169	N	N	N
evm.model.chr_02.234	130	N	N	N
evm.model.chr_02.240	416	N	N	N
evm.model.chr_02.245	345	N	N	N
evm.model.chr_02.30	931	N	N	N
evm.model.chr_02.309	177	N	N	N
evm.model.chr_02.363	56	N	N	N
evm.model.chr_02.367	445	N	N	N
evm.model.chr_02.374	552	N	N	N
evm.model.chr_02.394	843	N	N	N
evm.model.chr_02.400	304	N	N	N
evm.model.chr_02.409	963	N	N	N
evm.model.chr_02.420	746	N	Y	N
evm.model.chr_02.423	369	N	N	N
evm.model.chr_02.434	155	N	N	N
evm.model.chr_02.446	272	N	N	N
evm.model.chr_02.450	518	N	N	N
evm.model.chr_02.494	382	N	N	N
evm.model.chr_02.518	566	N	N	N
evm.model.chr_02.549	213	N	N	N
evm.model.chr_02.560	152	N	N	N
evm.model.chr_02.569	186	N	N	N
evm.model.chr_02.592	1058	N	N	N
evm.model.chr_02.601	1085	N	N	N
evm.model.chr_02.617	254	N	N	N
evm.model.chr_02.62	515	N	N	N
evm.model.chr_02.623	459	N	N	N
evm.model.chr_02.629	473	N	N	N
evm.model.chr_02.631	752	N	N	N
evm.model.chr_02.641	840	N	N	N
evm.model.chr_02.679	416	N	N	N
evm.model.chr_02.727	151	N	N	N
evm.model.chr_02.733	463	N	N	N
evm.model.chr_02.799	366	N	N	N
evm.model.chr_02.815	356	N	N	N
evm.model.chr_02.926	365	N	N	N
evm.model.chr_02.940	551	N	N	N
evm.model.chr_02.953	642	N	N	N
evm.model.chr_02.986	822	N	N	N
evm.model.chr_02.994	643	N	N	N
evm.model.chr_03.1023	2278	N	N	N
evm.model.chr_03.1036	422	N	N	N
evm.model.chr_03.1043	347	N	N	N
evm.model.chr_03.1045	226	N	N	N
evm.model.chr_03.1126	507	Y	N	N
evm.model.chr_03.1128	308	N	N	N
evm.model.chr_03.115	618	N	N	N
evm.model.chr_03.1178	761	N	N	N
evm.model.chr_03.1264	580	N	N	N
evm.model.chr_03.1290	1057	N	N	N
evm.model.chr_03.1301	440	N	Y	N
evm.model.chr_03.1309	134	N	N	N
evm.model.chr_03.1336	436	Y	N	N
evm.model.chr_03.1408	392	N	N	N
evm.model.chr_03.1412	208	N	N	N
evm.model.chr_03.1435	250	N	N	N
evm.model.chr_03.203	1060	N	N	N
evm.model.chr_03.213	542	N	N	N
evm.model.chr_03.214	513	N	N	N
evm.model.chr_03.233	374	N	N	N
evm.model.chr_03.245	1052	N	N	N
evm.model.chr_03.255	886	N	N	N
evm.model.chr_03.261	324	N	N	N
evm.model.chr_03.262	154	N	N	N
evm.model.chr_03.401	358	N	Y	N
evm.model.chr_03.406	763	N	N	N
evm.model.chr_03.504	511	N	N	N
evm.model.chr_03.535	265	N	N	N
evm.model.chr_03.542	296	N	N	N
evm.model.chr_03.549	364	N	N	Y
evm.model.chr_03.59	1859	N	N	N
evm.model.chr_03.60	2121	N	N	N
evm.model.chr_03.639	365	N	N	N
evm.model.chr_03.658	1035	N	Y	N
evm.model.chr_03.693	92	N	N	N
evm.model.chr_03.710	452	N	N	N
evm.model.chr_03.717	149	N	N	N
evm.model.chr_03.753	112	N	Y	N
evm.model.chr_03.755	321	N	N	N
evm.model.chr_03.784	345	N	N	N
evm.model.chr_03.80	699	N	N	N
evm.model.chr_03.812	152	N	N	N
evm.model.chr_03.816	344	N	N	N
evm.model.chr_03.857	440	N	N	N
evm.model.chr_03.875	1444	N	N	N
evm.model.chr_03.912	342	N	N	N
evm.model.chr_03.937	220	N	N	N
evm.model.chr_03.943	382	N	N	N
evm.model.chr_03.949	870	N	N	N
evm.model.chr_03.963	252	N	N	N
evm.model.chr_03.993	570	N	N	N
evm.model.chr_04.1006	545	N	N	N
evm.model.chr_04.1029	483	Y	N	N
evm.model.chr_04.1030	548	N	N	N
evm.model.chr_04.1071	538	N	N	N
evm.model.chr_04.1088	887	N	N	N
evm.model.chr_04.1111	497	N	N	N
evm.model.chr_04.1123	482	N	N	N
evm.model.chr_04.131	566	Y	Y	N
evm.model.chr_04.140	362	N	N	N
evm.model.chr_04.156	501	N	N	N
evm.model.chr_04.171	485	N	Y	N
evm.model.chr_04.191	205	N	N	N
evm.model.chr_04.211	468	N	N	N
evm.model.chr_04.230	271	N	N	N
evm.model.chr_04.259	388	N	N	N
evm.model.chr_04.264	571	N	N	N
evm.model.chr_04.302	489	N	Y	N
evm.model.chr_04.328	512	N	N	N
evm.model.chr_04.349	226	N	N	N
evm.model.chr_04.370	516	N	N	N
evm.model.chr_04.380	292	N	N	N
evm.model.chr_04.420	1104	N	N	N
evm.model.chr_04.428	700	N	N	N
evm.model.chr_04.441	592	N	N	N
evm.model.chr_04.459	812	N	N	N
evm.model.chr_04.467	161	N	N	N
evm.model.chr_04.528	335	N	N	N
evm.model.chr_04.583	360	N	N	N
evm.model.chr_04.588	444	N	N	N
evm.model.chr_04.603	241	N	N	N
evm.model.chr_04.636	880	N	N	N
evm.model.chr_04.660	691	N	N	N
evm.model.chr_04.668	315	N	N	N
evm.model.chr_04.674	1310	N	N	N
evm.model.chr_04.676	466	N	N	N
evm.model.chr_04.691	134	N	Y	N
evm.model.chr_04.703	353	N	N	N
evm.model.chr_04.766	599	N	N	N
evm.model.chr_04.767	621	N	N	N
evm.model.chr_04.789	255	N	N	N
evm.model.chr_04.809	121	N	N	N
evm.model.chr_04.811	340	N	N	N
evm.model.chr_04.820	113	N	N	N
evm.model.chr_04.850	316	N	N	N
evm.model.chr_04.877	424	N	N	N
evm.model.chr_04.880	171	N	N	N
evm.model.chr_04.927	714	N	N	N
evm.model.chr_04.959	715	N	N	N
evm.model.chr_04.969	527	N	N	N
evm.model.chr_04.984	201	N	N	N
evm.model.chr_05.1047	333	Y	N	N
evm.model.chr_05.113	313	N	N	N
evm.model.chr_05.14	553	N	N	N
evm.model.chr_05.166	304	N	Y	N
evm.model.chr_05.167	896	N	Y	N
evm.model.chr_05.173	715	N	N	N
evm.model.chr_05.184	639	N	N	N
evm.model.chr_05.197	245	N	N	N
evm.model.chr_05.214	76	N	N	N
evm.model.chr_05.259	681	N	N	N
evm.model.chr_05.260	146	N	N	N
evm.model.chr_05.314	303	N	N	N
evm.model.chr_05.317	447	N	N	N
evm.model.chr_05.320	143	N	N	N
evm.model.chr_05.328	1169	N	N	N
evm.model.chr_05.373	808	N	N	N
evm.model.chr_05.413	674	N	N	N
evm.model.chr_05.461	187	N	N	N
evm.model.chr_05.482	775	N	N	N
evm.model.chr_05.486	91	N	N	N
evm.model.chr_05.504	439	N	N	N
evm.model.chr_05.538	1007	N	Y	N
evm.model.chr_05.542	565	N	Y	N
evm.model.chr_05.590	397	N	N	N
evm.model.chr_05.593	960	N	N	N
evm.model.chr_05.604	279	N	N	N
evm.model.chr_05.606	396	N	N	N
evm.model.chr_05.619	347	N	N	N
evm.model.chr_05.623	183	N	N	N
evm.model.chr_05.641	1087	N	N	N
evm.model.chr_05.646	482	N	N	N
evm.model.chr_05.676	263	N	N	N
evm.model.chr_05.692	1395	N	N	N
evm.model.chr_05.698	101	N	N	N
evm.model.chr_05.734	90	N	N	N
evm.model.chr_05.753	465	N	N	N
evm.model.chr_05.788	299	N	Y	N
evm.model.chr_05.82	151	N	N	N
evm.model.chr_05.887	174	N	N	N
evm.model.chr_05.901	557	N	N	N
evm.model.chr_05.926	249	N	N	N
evm.model.chr_05.931	326	N	N	N
evm.model.chr_05.951	1128	N	N	N
evm.model.chr_05.952	157	N	N	N
evm.model.chr_05.953	457	N	N	N
evm.model.chr_05.965	274	N	N	N
evm.model.chr_05.970	269	N	N	N
evm.model.chr_06.143	375	N	N	N
evm.model.chr_06.161	155	N	N	N
evm.model.chr_06.172	493	N	N	N
evm.model.chr_06.196	496	N	N	N
evm.model.chr_06.249	315	N	N	N
evm.model.chr_06.258	492	Y	Y	N
evm.model.chr_06.263	577	N	N	N
evm.model.chr_06.264	515	N	N	N
evm.model.chr_06.268	202	N	N	N
evm.model.chr_06.288	295	N	N	N
evm.model.chr_06.306	109	N	N	N
evm.model.chr_06.307	219	N	N	N
evm.model.chr_06.334	189	N	N	N
evm.model.chr_06.349	229	N	N	N
evm.model.chr_06.386	232	N	N	N
evm.model.chr_06.391	398	Y	N	N
evm.model.chr_06.467	345	N	N	N
evm.model.chr_06.502	135	N	N	N
evm.model.chr_06.525	328	N	N	N
evm.model.chr_06.529	416	N	N	N
evm.model.chr_06.561	502	N	N	N
evm.model.chr_06.567	356	N	N	N
evm.model.chr_06.583	1221	N	N	N
evm.model.chr_06.597	103	N	N	N
evm.model.chr_06.603	427	N	N	N
evm.model.chr_06.634	495	N	N	N
evm.model.chr_06.641	494	N	N	N
evm.model.chr_06.652	149	N	N	N
evm.model.chr_06.673	397	N	N	N
evm.model.chr_06.684	524	N	N	N
evm.model.chr_06.749	674	N	N	N
evm.model.chr_06.775	1040	N	N	N
evm.model.chr_06.778	531	N	N	N
evm.model.chr_06.780	412	N	N	N
evm.model.chr_06.787	744	N	N	N
evm.model.chr_06.805	349	N	N	N
evm.model.chr_06.849	423	N	N	N
evm.model.chr_07-1.129	378	N	N	N
evm.model.chr_07-1.150	698	N	N	N
evm.model.chr_07-1.160	515	N	N	N
evm.model.chr_07-1.161	269	N	N	N
evm.model.chr_07-1.212	330	N	N	N
evm.model.chr_07-1.213	519	N	Y	N
evm.model.chr_07-1.216	1048	N	N	N
evm.model.chr_07-1.26	1192	N	N	N
evm.model.chr_07-1.273	598	N	N	N
evm.model.chr_07-1.298	104	N	N	N
evm.model.chr_07-1.306	317	N	N	N
evm.model.chr_07-1.307	68	N	N	N
evm.model.chr_07-1.312	329	N	N	N
evm.model.chr_07-1.318	1672	N	N	N
evm.model.chr_07-1.319	273	N	N	N
evm.model.chr_07-1.354	518	N	N	N
evm.model.chr_07-1.384	678	N	N	N
evm.model.chr_07-1.388	445	N	N	N
evm.model.chr_07-1.399	317	Y	Y	N
evm.model.chr_07-1.404	885	N	N	N
evm.model.chr_07-1.429	366	N	N	N
evm.model.chr_07-1.448	390	N	N	N
evm.model.chr_07-1.449	436	N	N	N
evm.model.chr_07-1.455	380	N	N	N
evm.model.chr_07-1.490	291	N	N	N
evm.model.chr_07-1.530	176	N	N	N
evm.model.chr_07-1.532	477	N	N	N
evm.model.chr_07-1.535	742	N	N	N
evm.model.chr_07-1.574	115	N	N	N
evm.model.chr_07-1.601	542	N	N	N
evm.model.chr_07-1.603	484	N	N	N
evm.model.chr_07-1.619	297	N	N	N
evm.model.chr_07-1.681	1549	N	N	N
evm.model.chr_07-1.99	224	N	N	N
evm.model.chr_08.107	157	N	N	N
evm.model.chr_08.122	509	N	N	N
evm.model.chr_08.13	486	N	N	N
evm.model.chr_08.131	394	N	N	N
evm.model.chr_08.175	380	N	N	N
evm.model.chr_08.222	171	N	Y	N
evm.model.chr_08.253	403	N	N	N
evm.model.chr_08.255	155	N	N	N
evm.model.chr_08.317	191	N	N	N
evm.model.chr_08.324	783	N	N	N
evm.model.chr_08.346	177	N	N	N
evm.model.chr_08.347	423	N	N	N
evm.model.chr_08.365	722	N	N	N
evm.model.chr_08.413	499	N	N	N
evm.model.chr_08.421	348	N	N	N
evm.model.chr_08.425	632	N	N	N
evm.model.chr_08.429	254	N	N	N
evm.model.chr_08.436	371	N	N	N
evm.model.chr_08.453	448	N	N	N
evm.model.chr_08.467	116	N	N	N
evm.model.chr_08.535	334	N	N	N
evm.model.chr_08.538	715	N	N	N
evm.model.chr_08.552	710	N	N	N
evm.model.chr_08.573	162	N	N	N
evm.model.chr_08.594	151	N	N	N
evm.model.chr_08.601	1220	N	N	N
evm.model.chr_08.625	627	N	N	N
evm.model.chr_08.657	257	N	N	N
evm.model.chr_08.660	390	N	N	N
evm.model.chr_08.724	379	N	N	N
evm.model.chr_08.731	254	N	N	N
evm.model.chr_08.77	306	N	N	N
evm.model.chr_08.784	730	N	N	N
evm.model.chr_08.827	583	N	N	N
evm.model.chr_08.872	730	N	N	N
evm.model.chr_08.893	397	N	N	N
evm.model.chr_09.106	497	N	N	N
evm.model.chr_09.108	238	N	N	N
evm.model.chr_09.162	917	N	N	N
evm.model.chr_09.181	693	N	N	N
evm.model.chr_09.208	370	N	N	N
evm.model.chr_09.243	665	N	N	N
evm.model.chr_09.244	487	N	N	N
evm.model.chr_09.284	1078	N	N	N
evm.model.chr_09.285	780	N	N	N
evm.model.chr_09.290	214	N	N	N
evm.model.chr_09.291	342	N	N	N
evm.model.chr_09.3	1541	N	N	N
evm.model.chr_09.310	591	N	N	N
evm.model.chr_09.378	451	N	N	N
evm.model.chr_09.478	104	N	N	N
evm.model.chr_09.508	106	N	N	N
evm.model.chr_09.538	566	N	N	N
evm.model.chr_09.600	304	N	N	N
evm.model.chr_09.639	122	N	N	N
evm.model.chr_09.678	269	N	N	N
evm.model.chr_09.688	272	N	N	N
evm.model.chr_09.696	469	N	N	N
evm.model.chr_09.706	1063	N	N	N
evm.model.chr_09.731	136	N	N	N
evm.model.chr_09.742	215	N	N	N
evm.model.chr_10.167	417	N	N	N
evm.model.chr_10.181	785	N	N	N
evm.model.chr_10.203	357	N	N	N
evm.model.chr_10.204	351	N	N	N
evm.model.chr_10.226	310	N	N	N
evm.model.chr_10.235	454	N	N	N
evm.model.chr_10.290	166	N	N	N
evm.model.chr_10.306	343	N	N	N
evm.model.chr_10.328	494	N	N	N
evm.model.chr_10.335	388	N	N	N
evm.model.chr_10.348	375	N	N	N
evm.model.chr_10.378	181	N	Y	N
evm.model.chr_10.418	524	N	N	N
evm.model.chr_10.419	412	N	N	N
evm.model.chr_10.456	884	N	N	N
evm.model.chr_10.464	649	N	N	N
evm.model.chr_10.480	2186	N	N	N
evm.model.chr_10.499	223	N	N	N
evm.model.chr_10.506	338	N	N	N
evm.model.chr_10.510	202	N	N	N
evm.model.chr_10.518	366	N	N	N
evm.model.chr_10.528	878	N	N	N
evm.model.chr_10.553	363	Y	N	N
evm.model.chr_10.601	307	N	N	N
evm.model.chr_10.605	411	N	Y	N
evm.model.chr_10.620	450	N	N	N
evm.model.chr_10.626	394	N	N	N
evm.model.chr_10.634	165	N	N	N
evm.model.chr_10.64	306	N	N	N
evm.model.chr_10.647	469	N	N	N
evm.model.chr_11.109	481	N	N	N
evm.model.chr_11.122	102	N	N	N
evm.model.chr_11.146	89	N	N	N
evm.model.chr_11.178	117	N	N	N
evm.model.chr_11.186	545	N	N	N
evm.model.chr_11.204	138	N	N	N
evm.model.chr_11.24	441	N	N	N
evm.model.chr_11.249	541	N	N	N
evm.model.chr_11.251	228	N	N	N
evm.model.chr_11.327	465	N	N	N
evm.model.chr_11.330	525	Y	N	N
evm.model.chr_11.344	125	N	N	N
evm.model.chr_11.377	521	N	N	N
evm.model.chr_11.422	391	N	N	N
evm.model.chr_11.452	363	N	N	N
evm.model.chr_11.485	487	N	N	N
evm.model.chr_11.587	782	N	N	N
evm.model.chr_11.640	698	N	N	N
evm.model.chr_11.67	347	N	N	N
evm.model.chr_12.105	470	N	N	N
evm.model.chr_12.127	457	N	N	N
evm.model.chr_12.144	771	N	N	N
evm.model.chr_12.165	193	N	N	N
evm.model.chr_12.20	153	N	N	N
evm.model.chr_12.211	145	N	N	N
evm.model.chr_12.230	110	N	N	N
evm.model.chr_12.237	778	N	N	N
evm.model.chr_12.281	374	N	N	N
evm.model.chr_12.29	275	N	Y	Y
evm.model.chr_12.3	343	N	N	N
evm.model.chr_12.359	408	N	N	N
evm.model.chr_12.368	239	N	N	N
evm.model.chr_12.402	127	N	N	N
evm.model.chr_12.404	392	Y	N	Y
evm.model.chr_12.451	155	N	Y	N
evm.model.chr_12.460	598	N	N	N
evm.model.chr_12.488	300	N	N	N
evm.model.chr_12.512	465	N	N	N
evm.model.chr_12.577	359	N	N	N
evm.model.chr_12.597	391	N	N	N
evm.model.chr_12.94	128	N	N	N
evm.model.chr_13.112	575	N	N	N
evm.model.chr_13.146	262	N	N	N
evm.model.chr_13.152	923	N	N	N
evm.model.chr_13.192	354	N	N	N
evm.model.chr_13.234	954	N	Y	N
evm.model.chr_13.30	569	N	N	N
evm.model.chr_13.361	194	N	N	N
evm.model.chr_13.379	407	N	Y	N

## Sheet: Table S8. Zt marker homologues
Table S8. Potential Z. tritici WAI332 homologues for C. albicans EV marker proteins defined by Dawson et al., (2020). Homologous proteins were identified using reciprocal blastp searches of marker proteins against predicted proteins encoded in the Z. tritici WAI332 genome.
Proposed Ca marker from Dawson et al., (2020) (query)	Description	Marker protein length (AA)	WAI332 Zt protein	Zt protein length (AA)	% pairwise ID (Marker v Zt protein)	%coverage	Marker type	In Zt EVs?	In Zt WCL?
NCE102_CANAL	Non-classical export protein 102	170	evm.model.chr_01.2253	166	0.368	1	Positive	N	N
ARF3_CANAL	Arf3p	175	evm.model.chr_01.442	183	0.564	0.9829	Positive	N	N
YPT31_CANAL	Rab family GTPase	222	evm.model.chr_02.1100	211	0.642	0.9099	Positive	N	N
YKT6_CANAL	Palmitoyltransferase	200	evm.model.chr_02.1297	197	0.57	1	Positive	N	Y
SEC4_CANAL	Ras-related protein SEC4	210	evm.model.chr_02.766	207	0.684	0.8286	Positive	N	N
FET34_CANAL	Ferroxidase	625	evm.model.chr_02.897	591	0.512	0.9472	Positive	N	N
VAC8_CANAL	Vacuolar protein 8	585	evm.model.chr_03.374	570	0.667	0.8821	Positive	N	N (hits 02.374 though)
CDC42_CANAL	Cell division control protein 42 homolog	191	evm.model.chr_03.681	197	0.822	0.9686	Positive	N	N
FAA4_CANAL	Long-chain fatty acid-CoA ligase	696	evm.model.chr_05.173	715	0.474	0.9943	Positive	Y	Y
SSO2_CANAL	Protein transport protein SSO2	295	evm.model.chr_05.972	325	0.336	0.9898	Positive	N	N
orf19.21683_CANAL	Protein YOP1	173	evm.model.chr_08.222	171	0.41	0.948	Positive	N	Y
orf19.1054_CANAL	Nucleoporin	269	evm.model.chr_10.605	411	0.297	0.9219	Positive	N	Y
PHR1_CANAL	pH-responsive protein 1	548	evm.model.chr_11.115	541	0.5	0.823	Positive	N	N
RHO1_CANAL	GTP-binding protein RHO1	198	evm.model.chr_12.118	192	0.777	0.9747	Positive	N	N
Evp1_CANAL	Uncharacterized protein	415	evm.model.chr_12.292	339	0.254	0.6048	Positive	N	N
YCK2_CANAL	Serine/threonine protein kinase	495	evm.model.chr_12.334	448	72.8	0.6081	Positive	N	N
SUR7_CANAL	Protein SUR7	270	evm.model.chr_13.103	257	0.33	0.7185	Positive	Y	N
RHO3_CANAL	Rho family GTPase	210	evm.model.chr_13.375	207	0.747	0.919	Positive	N	N
RAC1_CANAL	Rho family GTPase	236	evm.model.chr_13.422, evm.model.chr_03.681		64.61%, 61.20%	75.42%, 77.54%	Positive	N	N
MTS1_CANAL	Sphingolipid C9-methyltransferase	513	evm.model.chr_07-1.213	519	0.622	0.9844	Positive	N	Y
GPD2_CANAL	Glycerol-3-phosphate dehydrogenase [NAD(+)]	371	evm.model.chr_07-1.354	518	0.431	0.9677	Positive	N	Y
orf19.3799_CANAL	Reticulon-like protein	366	No sig. hit	NA	NA	NA	Positive
ABP1_CANAL	Abp1p	648	evm.model.chr_01.798	797	0.27619	34.26%, 55.09%	Negative	N	Y
APR1_CANAX	Vacuolar aspartic protease	419	evm.model.chr_06.391	398	0.57213	0.9737	Negative	N	Y
Cyp1_CANAL	Peptidyl-prolyl cis-trans isomerase	162	evm.model.chr_01.2405	253	0.64368	0.9321	Negative	N	Y
GPM1_CANAL	Phosphoglycerate mutase	248	evm.model.chr_11.383	230	0.59817	0.8831	Negative	N	N
LAP41_CANAL	Metalloaminopeptidase	517	evm.model.chr_08.784	730	0.42969	0.9091	Negative	N	Y
SOD1_CANAL	Superoxide dismutase	234	evm.model.chr_03.276	231	0.55708	0.9359	Negative	N	N
LPD1_CANAL	Dihydrolipoyl dehydrogenase	491	evm.model.chr_06.264	515	0.673	0.9613	Negative	N	Y

## Sheet: Table S9. Orthogroups fig. data
This data was generated by Orthofinder (v 2.3.11), using EV proteins described in previous fungal EV studies. Protein sequences were downloaded from Uniprot or Ensembl fungi and duplicate sequences removed within each species. Information on the studies listed and the proteins from each species is shown in Table S5.
Data for Figure 4a, from Orthofinder output
Number of species in orthogroup	Number of orthogroups
1	162
2	659
3	350
4	176
5	70
6	33
7	3
Data for Figure 4b; data from Orthofinder output; table represents the number of orthogroups shared between each species-pair as a square matrix.
	C_albicans	C_neoformans	F_oxysporum_fov	H_capsulatum	P_brasiliensis	S_cerevisiae	Z_tritici
P_brasiliensis	46	19	19	51	59	50	15
F_oxysporum_fov	158	56	245	134	19	202	54
C_neoformans	156	174	56	141	19	159	70
H_capsulatum	561	141	134	723	51	635	149
C_albicans	1094	156	158	561	46	1036	153
S_cerevisiae	1036	159	202	635	50	1331	159
Z_tritici	153	70	54	149	15	159	177
# cells highlighed in blue are the data plotted
Data for Figure 4c upset plot; orthogroups shared by each species (binary, where 0 = no protein in orthogroup, 1 = at least one protein in orthogroup)
Orthogroup	C_albicans_v2	C_neoformans	F_oxysporum_fov	H_capsulatum	P_brasiliensis	S_cerevisiae	Z_tritici	SUM
OG0000012	1	1	1	1	1	1	1	7
OG0000018	1	1	1	1	1	1	1	7
OG0000009	1	1	1	1	1	1	1	7
OG0000017	1	1	1	1		1	1	6
OG0000162	1	1	1	1		1	1	6
OG0000103	1	1	1	1		1	1	6
OG0000085	1	1	1	1		1	1	6
OG0000042	1	1		1	1	1	1	6
OG0000090	1	1	1	1		1	1	6
OG0000099	1	1	1	1		1	1	6
OG0000084	1	1		1	1	1	1	6
OG0000059	1	1	1	1		1	1	6
OG0000003	1	1	1	1		1	1	6
OG0000019	1	1	1	1		1	1	6
OG0000105	1	1	1	1		1	1	6
OG0000148	1	1	1	1		1	1	6
OG0000049	1	1	1	1		1	1	6
OG0000086	1	1	1	1		1	1	6
OG0000145	1	1	1	1		1	1	6
OG0000031	1	1		1	1	1	1	6
OG0000061	1	1	1	1		1	1	6
OG0000087	1	1	1	1		1	1	6
OG0000041	1		1	1	1	1	1	6
OG0000068	1		1	1	1	1	1	6
OG0000025	1	1	1	1		1	1	6
OG0000051	1	1	1	1		1	1	6
OG0000028	1	1	1	1		1	1	6
OG0000080	1	1	1	1		1	1	6
OG0000077	1	1		1	1	1	1	6
OG0000121	1	1	1	1		1	1	6
OG0000046	1	1	1	1		1	1	6
OG0000109	1	1	1	1	1	1		6
OG0000001	1	1	1	1	1	1		6
OG0000002	1	1	1	1	1	1		6
OG0000108	1	1	1	1	1	1		6
OG0000069	1	1	1	1	1	1		6
OG0000032	1		1	1		1	1	5
OG0000007	1			1	1	1	1	5
OG0000228	1	1		1		1	1	5
OG0000134	1			1	1	1	1	5
OG0000136	1	1		1		1	1	5
OG0000015	1	1	1			1	1	5
OG0000158	1	1		1		1	1	5
OG0000089	1	1		1		1	1	5
OG0000129	1			1	1	1	1	5
OG0000047	1		1	1		1	1	5
OG0000216	1		1	1		1	1	5
OG0000193	1	1	1			1	1	5
OG0000160	1	1		1		1	1	5
OG0000034	1	1		1		1	1	5
OG0000231	1			1	1	1	1	5
OG0000173	1	1		1		1	1	5
OG0000234	1		1	1		1	1	5
OG0000078	1	1		1		1	1	5
OG0000036	1			1	1	1	1	5
OG0000053	1			1	1	1	1	5
OG0000097	1		1	1		1	1	5
OG0000219	1	1		1		1	1	5
OG0000161	1	1	1			1	1	5
OG0000232	1	1		1		1	1	5
OG0000067	1	1		1		1	1	5
OG0000093	1	1		1		1	1	5
OG0000172	1	1		1		1	1	5
OG0000027	1	1	1			1	1	5
OG0000094	1	1		1		1	1	5
OG0000035	1		1	1		1	1	5
OG0000021	1		1	1		1	1	5
OG0000184	1		1	1		1	1	5
OG0000045	1	1		1		1	1	5
OG0000143	1	1		1		1	1	5
OG0000005	1	1		1		1	1	5
OG0000217	1	1		1		1	1	5
OG0000055	1		1	1		1	1	5
OG0000192	1	1		1		1	1	5
OG0000075	1	1		1		1	1	5
OG0000245	1		1	1		1	1	5
OG0000244	1	1		1		1	1	5
OG0000130	1	1		1		1	1	5
OG0000076	1		1	1		1	1	5
OG0000081	1		1	1		1	1	5
OG0000149	1	1		1		1	1	5
OG0000159	1	1		1		1	1	5
OG0000248	1	1		1		1	1	5
OG0000236	1	1		1		1	1	5
OG0000141	1	1		1		1	1	5
OG0000264		1	1	1		1	1	5
OG0000262	1	1		1	1	1		5
OG0000004	1	1		1	1	1		5
OG0000026	1	1	1	1		1		5
OG0000156	1	1		1	1	1		5
OG0000008	1		1	1	1	1		5
OG0000221	1	1		1	1	1		5
OG0000044	1		1	1	1	1		5
OG0000016	1	1	1	1		1		5
OG0000052	1	1	1	1		1		5
OG0000167	1	1	1	1		1		5
OG0000250	1	1	1	1		1		5
OG0000260	1		1	1	1	1		5
OG0000095	1	1	1	1		1		5
OG0000043	1	1	1	1		1		5
OG0000054	1	1	1	1		1		5
OG0000098	1	1		1	1	1		5
OG0000233	1	1		1	1	1		5
OG0000128	1	1	1	1		1		5
OG0000182	1	1	1	1		1		5
OG0000116	1		1	1	1	1		5
OG0000201	1	1				1	1	4
OG0000239	1			1		1	1	4
OG0000066	1			1		1	1	4
OG0000350	1			1		1	1	4
OG0000372	1			1		1	1	4
OG0000010	1			1		1	1	4
OG0000112	1			1		1	1	4
OG0000107	1			1		1	1	4
OG0000063	1			1		1	1	4
OG0000320	1			1		1	1	4
OG0000323	1			1		1	1	4
OG0000401	1			1		1	1	4
OG0000253	1			1		1	1	4
OG0000411	1			1		1	1	4
OG0000324	1			1		1	1	4
OG0000389	1			1		1	1	4
OG0000096	1			1		1	1	4
OG0000412	1			1		1	1	4
OG0000326	1			1		1	1	4
OG0000146	1			1		1	1	4
OG0000157	1			1		1	1	4
OG0000223	1	1		1			1	4
OG0000135	1	1				1	1	4
OG0000211	1			1		1	1	4
OG0000356	1			1		1	1	4
OG0000014	1			1		1	1	4
OG0000198	1			1		1	1	4
OG0000343	1			1		1	1	4
OG0000123	1			1		1	1	4
OG0000140	1			1		1	1	4
OG0000284	1			1		1	1	4
OG0000254	1			1		1	1	4
OG0000155	1			1		1	1	4
OG0000169	1		1	1			1	4
OG0000194	1			1		1	1	4
OG0000297	1			1		1	1	4
OG0000394	1			1		1	1	4
OG0000405	1			1		1	1	4
OG0000088	1			1		1	1	4
OG0000349	1			1		1	1	4
OG0000224	1			1		1	1	4
OG0000205	1	1				1	1	4
OG0000209	1			1		1	1	4
OG0000241	1			1		1	1	4
OG0000276	1			1		1	1	4
OG0000290	1			1		1	1	4
OG0000133	1			1		1	1	4
OG0000386	1			1		1	1	4
OG0000144	1			1		1	1	4
OG0000305	1			1		1	1	4
OG0000329	1			1		1	1	4
OG0000388	1			1		1	1	4
OG0000189	1		1			1	1	4
OG0000186	1			1		1	1	4
OG0000199	1			1		1	1	4
OG0000215	1			1		1	1	4
OG0000272	1		1			1	1	4
OG0000151	1			1		1	1	4
OG0000279	1			1		1	1	4
OG0000187	1			1		1	1	4
OG0000261	1			1		1	1	4
OG0000177		1		1		1	1	4
OG0000266		1	1	1			1	4
OG0000437		1	1	1			1	4
OG0000265		1		1		1	1	4
OG0000299	1		1	1		1		4
OG0000126	1		1	1		1		4
OG0000207	1	1		1		1		4
OG0000023	1		1	1		1		4
OG0000154	1		1	1		1		4
OG0000280	1		1	1		1		4
OG0000225	1		1	1		1		4
OG0000325	1		1	1		1		4
OG0000319	1		1	1		1		4
OG0000150	1	1		1		1		4
OG0000104	1		1	1		1		4
OG0000131	1			1	1	1		4
OG0000247	1			1	1	1		4
OG0000406	1			1	1	1		4
OG0000147	1		1	1		1		4
OG0000139	1			1	1	1		4
OG0000220	1	1		1		1		4
OG0000226	1	1		1		1		4
OG0000110	1	1		1		1		4
OG0000237	1			1	1	1		4
OG0000242	1	1		1		1		4
OG0000062	1		1	1		1		4
OG0000022	1	1		1		1		4
OG0000359	1		1	1		1		4
OG0000208	1		1	1		1		4
OG0000164	1		1	1		1		4
OG0000390	1	1		1		1		4
OG0000337	1		1	1		1		4
OG0000024	1		1		1	1		4
OG0000230	1	1		1		1		4
OG0000396	1	1		1		1		4
OG0000048	1	1		1		1		4
OG0000402	1	1	1	1				4
OG0000332	1	1		1		1		4
OG0000153	1	1		1		1		4
OG0000368	1		1	1		1		4
OG0000393	1		1	1		1		4
OG0000334	1		1	1		1		4
OG0000408	1	1		1		1		4
OG0000029	1	1		1		1		4
OG0000111	1		1	1		1		4
OG0000333	1	1		1		1		4
OG0000395	1	1		1		1		4
OG0000432	1	1		1		1		4
OG0000309	1		1	1		1		4
OG0000060	1		1	1		1		4
OG0000210	1	1		1		1		4
OG0000355	1	1	1			1		4
OG0000384	1			1	1	1		4
OG0000174	1		1	1		1		4
OG0000013	1		1	1		1		4
OG0000348	1	1		1		1		4
OG0000163	1	1		1		1		4
OG0000363	1		1	1		1		4
OG0000166	1	1		1		1		4
OG0000381	1	1		1		1		4
OG0000251	1		1		1	1		4
OG0000362	1	1		1		1		4
OG0000056	1	1		1		1		4
OG0000175	1	1		1		1		4
OG0000092	1	1		1		1		4
OG0000118	1		1	1		1		4
OG0000418	1	1		1		1		4
OG0000171	1	1		1		1		4
OG0000195	1	1		1		1		4
OG0000188	1		1	1		1		4
OG0000258	1	1		1		1		4
OG0000291	1		1	1		1		4
OG0000122	1		1	1		1		4
OG0000274	1	1		1		1		4
OG0000281	1	1		1		1		4
OG0000040	1		1		1	1		4
OG0000057	1		1	1		1		4
OG0000310	1	1		1		1		4
OG0000196	1		1	1		1		4
OG0000033	1	1		1		1		4
OG0000106	1		1	1		1		4
OG0000137	1	1		1		1		4
OG0000204	1	1		1		1		4
OG0000124	1	1		1		1		4
OG0000212	1	1		1		1		4
OG0000222	1	1		1		1		4
OG0000152	1			1	1	1		4
OG0000064	1		1	1		1		4
OG0000353	1	1		1		1		4
OG0000286	1	1		1		1		4
OG0000190	1		1	1		1		4
OG0000203	1		1	1		1		4
OG0000243	1	1		1		1		4
OG0000383	1		1	1		1		4
OG0000249	1	1		1		1		4
OG0000409	1			1	1	1		4
OG0000292	1		1	1		1		4
OG0000170	1	1		1		1		4
OG0000200	1	1		1		1		4
OG0000387	1			1	1	1		4
OG0000213	1	1		1		1		4
OG0000120	1		1	1		1		4
OG0000287	1		1	1		1		4
OG0000256	1	1		1		1		4
OG0000119	1		1	1		1		4
OG0000312	1		1	1		1		4
OG0000413	1	1	1	1				4
OG0000330	1		1	1		1		4
OG0000185	1		1	1		1		4
OG0000341	1			1	1	1		4
OG0000328	1			1	1	1		4
OG0000165	1	1		1		1		4
OG0000218	1		1	1		1		4
OG0000142	1		1	1		1		4
OG0000113		1	1	1		1		4
OG0000358	1					1	1	3
OG0000574	1					1	1	3
OG0000419	1					1	1	3
OG0000554	1					1	1	3
OG0000518	1					1	1	3
OG0000206	1					1	1	3
OG0000699	1			1			1	3
OG0000608	1					1	1	3
OG0000091	1					1	1	3
OG0000533	1					1	1	3
OG0000490	1					1	1	3
OG0000442			1	1			1	3
OG0000756			1	1			1	3
OG0000757			1			1	1	3
OG0000449				1		1	1	3
OG0000450				1		1	1	3
OG0000784				1		1	1	3
OG0000788				1		1	1	3
OG0000542	1			1		1		3
OG0000625	1			1		1		3
OG0000300	1			1		1		3
OG0000197	1			1		1		3
OG0000101	1			1		1		3
OG0000347	1	1				1		3
OG0000398	1		1			1		3
OG0000659	1			1		1		3
OG0000516	1			1		1		3
OG0000132	1		1			1		3
OG0000298	1			1		1		3
OG0000515	1			1		1		3
OG0000634	1			1		1		3
OG0000361	1			1		1		3
OG0000593	1			1		1		3
OG0000598	1			1		1		3
OG0000616	1			1		1		3
OG0000433	1			1		1		3
OG0000654	1			1		1		3
OG0000627	1			1		1		3
OG0000617	1			1		1		3
OG0000547	1			1		1		3
OG0000724	1			1		1		3
OG0000720	1			1		1		3
OG0000382	1			1		1		3
OG0000690	1			1		1		3
OG0000357	1			1		1		3
OG0000713	1		1			1		3
OG0000602	1			1		1		3
OG0000675	1			1		1		3
OG0000660	1			1		1		3
OG0000664	1			1		1		3
OG0000415	1			1		1		3
OG0000631	1			1		1		3
OG0000646	1			1		1		3
OG0000590	1	1				1		3
OG0000726	1			1		1		3
OG0000336	1			1		1		3
OG0000227	1			1		1		3
OG0000482	1			1		1		3
OG0000538	1			1		1		3
OG0000670	1			1		1		3
OG0000351	1			1		1		3
OG0000416	1				1	1		3
OG0000397	1			1		1		3
OG0000214	1			1		1		3
OG0000658	1		1			1		3
OG0000550	1			1		1		3
OG0000655	1		1			1		3
OG0000677	1		1			1		3
OG0000652	1			1		1		3
OG0000342	1	1				1		3
OG0000417	1			1		1		3
OG0000537	1	1				1		3
OG0000176	1			1		1		3
OG0000588	1			1		1		3
OG0000585	1			1		1		3
OG0000370	1			1		1		3
OG0000304	1			1		1		3
OG0000378	1			1		1		3
OG0000322	1			1		1		3
OG0000369	1			1		1		3
OG0000651	1		1			1		3
OG0000641	1			1		1		3
OG0000610	1			1		1		3
OG0000519	1			1		1		3
OG0000371	1		1	1				3
OG0000338	1			1		1		3
OG0000714	1		1	1				3
OG0000694	1			1		1		3
OG0000430	1			1		1		3
OG0000609	1			1		1		3
OG0000620	1			1		1		3
OG0000623	1			1		1		3
OG0000662	1			1		1		3
OG0000618	1			1		1		3
OG0000747	1			1		1		3
OG0000669	1			1		1		3
OG0000681	1			1		1		3
OG0000684	1			1		1		3
OG0000317	1	1				1		3
OG0000424	1			1		1		3
OG0000410	1			1		1		3
OG0000521	1			1		1		3
OG0000400	1			1		1		3
OG0000701	1			1		1		3
OG0000653	1		1			1		3
OG0000240	1			1		1		3
OG0000650	1			1		1		3
OG0000520	1			1		1		3
OG0000283	1			1		1		3
OG0000555	1			1		1		3
OG0000729	1			1		1		3
OG0000705	1			1		1		3
OG0000426	1			1		1		3
OG0000589	1			1		1		3
OG0000285	1			1		1		3
OG0000523	1			1		1		3
OG0000626	1			1		1		3
OG0000335	1	1				1		3
OG0000302	1	1		1				3
OG0000708	1			1		1		3
OG0000671	1			1		1		3
OG0000529	1			1		1		3
OG0000435	1		1			1		3
OG0000541	1			1		1		3
OG0000639	1		1			1		3
OG0000717	1			1		1		3
OG0000527	1		1			1		3
OG0000321	1			1		1		3
OG0000734	1			1		1		3
OG0000604	1		1			1		3
OG0000712	1			1		1		3
OG0000592	1			1		1		3
OG0000524	1			1		1		3
OG0000380	1			1		1		3
OG0000539	1			1		1		3
OG0000624	1			1		1		3
OG0000376	1	1				1		3
OG0000391	1		1	1				3
OG0000576	1			1		1		3
OG0000354	1			1		1		3
OG0000645	1	1		1				3
OG0000079	1		1			1		3
OG0000668	1			1		1		3
OG0000235	1		1			1		3
OG0000695	1			1		1		3
OG0000571	1			1		1		3
OG0000644	1			1		1		3
OG0000725	1			1		1		3
OG0000365	1			1		1		3
OG0000257	1			1		1		3
OG0000630	1			1		1		3
OG0000528	1			1		1		3
OG0000657	1			1		1		3
OG0000307	1			1		1		3
OG0000683	1			1		1		3
OG0000306	1			1		1		3
OG0000511	1			1		1		3
OG0000697	1			1		1		3
OG0000431	1			1		1		3
OG0000481	1			1		1		3
OG0000313	1			1		1		3
OG0000037	1		1			1		3
OG0000294	1			1		1		3
OG0000522	1			1		1		3
OG0000544	1			1		1		3
OG0000579	1			1		1		3
OG0000722	1			1		1		3
OG0000667	1			1		1		3
OG0000703	1			1		1		3
OG0000470	1			1		1		3
OG0000246	1			1		1		3
OG0000255	1			1		1		3
OG0000601	1			1		1		3
OG0000696	1			1		1		3
OG0000603	1			1		1		3
OG0000352	1		1			1		3
OG0000612	1			1		1		3
OG0000404	1			1		1		3
OG0000591	1			1		1		3
OG0000422	1			1		1		3
OG0000399	1			1		1		3
OG0000367	1			1		1		3
OG0000744	1			1		1		3
OG0000318	1			1		1		3
OG0000718	1			1		1		3
OG0000082	1			1		1		3
OG0000686	1			1	1			3
OG0000621	1			1		1		3
OG0000599	1			1		1		3
OG0000678	1		1	1				3
OG0000502	1			1		1		3
OG0000479	1			1		1		3
OG0000674	1			1		1		3
OG0000687	1			1		1		3
OG0000427	1			1		1		3
OG0000403	1			1		1		3
OG0000732	1		1			1		3
OG0000360	1			1		1		3
OG0000429	1			1		1		3
OG0000278	1		1			1		3
OG0000488	1		1			1		3
OG0000495	1			1		1		3
OG0000494	1			1		1		3
OG0000468	1			1		1		3
OG0000483	1			1		1		3
OG0000252	1	1				1		3
OG0000472	1			1		1		3
OG0000491	1			1		1		3
OG0000191	1			1		1		3
OG0000295	1			1		1		3
OG0000568	1			1		1		3
OG0000277	1		1			1		3
OG0000127	1			1		1		3
OG0000611	1			1		1		3
OG0000504	1			1		1		3
OG0000514	1			1		1		3
OG0000698	1			1		1		3
OG0000632	1			1		1		3
OG0000510	1			1		1		3
OG0000498	1			1		1		3
OG0000721	1			1		1		3
OG0000484	1			1		1		3
OG0000288	1			1		1		3
OG0000543	1			1		1		3
OG0000074	1			1		1		3
OG0000344	1			1		1		3
OG0000259	1	1				1		3
OG0000614	1			1		1		3
OG0000499	1			1		1		3
OG0000392	1			1		1		3
OG0000517	1			1		1		3
OG0000238	1			1		1		3
OG0000636	1			1		1		3
OG0000420	1			1		1		3
OG0000202	1			1		1		3
OG0000723	1			1		1		3
OG0000738	1			1		1		3
OG0000706	1			1		1		3
OG0000375	1			1		1		3
OG0000331	1			1		1		3
OG0000578	1			1		1		3
OG0000532	1			1		1		3
OG0000428	1			1		1		3
OG0000553	1			1		1		3
OG0000633	1			1		1		3
OG0000689	1			1		1		3
OG0000506	1			1		1		3
OG0000692	1			1		1		3
OG0000501	1			1		1		3
OG0000637	1			1		1		3
OG0000635	1	1				1		3
OG0000364	1			1		1		3
OG0000580	1			1		1		3
OG0000572	1			1		1		3
OG0000339	1			1		1		3
OG0000316	1			1		1		3
OG0000584	1			1		1		3
OG0000567	1			1		1		3
OG0000615	1			1		1		3
OG0000102	1		1			1		3
OG0000693	1			1		1		3
OG0000303	1			1		1		3
OG0000183	1		1			1		3
OG0000477	1			1		1		3
OG0000471	1			1		1		3
OG0000672	1			1		1		3
OG0000476	1			1		1		3
OG0000680	1	1				1		3
OG0000377	1			1		1		3
OG0000715	1	1				1		3
OG0000507	1			1		1		3
OG0000640	1			1		1		3
OG0000586	1			1		1		3
OG0000730	1			1		1		3
OG0000475	1			1		1		3
OG0000500	1			1		1		3
OG0000595	1			1		1		3
OG0000548	1			1		1		3
OG0000315	1			1		1		3
OG0000557	1			1		1		3
OG0000545	1			1		1		3
OG0000485	1			1		1		3
OG0000273	1			1		1		3
OG0000463	1	1				1		3
OG0000564	1			1		1		3
OG0000421	1			1		1		3
OG0000673	1			1		1		3
OG0000573	1		1			1		3
OG0000425	1			1		1		3
OG0000582	1	1				1		3
OG0000570	1			1		1		3
OG0000282	1			1		1		3
OG0000423	1			1		1		3
OG0000311	1			1		1		3
OG0000340	1			1		1		3
OG0000467	1			1		1		3
OG0000737	1			1		1		3
OG0000530	1		1	1				3
OG0000493	1			1		1		3
OG0000710	1			1		1		3
OG0000731	1		1			1		3
OG0000566	1			1		1		3
OG0000503	1			1		1		3
OG0000505	1		1			1		3
OG0000556	1		1			1		3
OG0000666	1			1		1		3
OG0000600	1			1		1		3
OG0000492	1			1		1		3
OG0000531	1			1		1		3
OG0000296	1			1		1		3
OG0000562	1		1			1		3
OG0000551	1		1			1		3
OG0000736	1	1				1		3
OG0000743	1		1			1		3
OG0000648	1			1		1		3
OG0000735	1			1		1		3
OG0000489	1		1			1		3
OG0000702	1			1		1		3
OG0000638	1			1		1		3
OG0000597	1			1		1		3
OG0000577	1			1		1		3
OG0000512	1		1			1		3
OG0000509	1		1			1		3
OG0000727	1			1		1		3
OG0000473	1			1		1		3
OG0000719	1			1		1		3
OG0000558	1			1		1		3
OG0000474	1		1	1				3
OG0000496	1			1		1		3
OG0000030	1			1		1		3
OG0000563	1			1		1		3
OG0000487	1			1		1		3
OG0000327	1			1		1		3
OG0000275	1	1				1		3
OG0000749		1		1		1		3
OG0000438		1		1	1			3
OG0000436		1		1		1		3
OG0000751		1	1			1		3
OG0000750		1		1		1		3
OG0000178			1	1		1		3
OG0000441			1		1	1		3
OG0000011			1	1		1		3
OG0000759			1	1		1		3
OG0000444			1	1	1			3
OG0000763			1	1		1		3
OG0000764			1	1		1		3
OG0000071			1	1		1		3
OG0000766			1	1		1		3
OG0000768			1	1		1		3
OG0000268				1	1	1		3
OG0000856	1						1	2
OG0001207		1					1	2
OG0001244			1				1	2
OG0000765			1				1	2
OG0000779				1			1	2
OG0001292				1			1	2
OG0001313				1			1	2
OG0001346				1			1	2
OG0001360				1			1	2
OG0000452						1	1	2
OG0001436						1	1	2
OG0001071	1					1		2
OG0001082	1					1		2
OG0000540	1					1		2
OG0001034	1		1					2
OG0001093	1					1		2
OG0000926	1					1		2
OG0001109	1					1		2
OG0000933	1					1		2
OG0001094	1					1		2
OG0000873	1					1		2
OG0001055	1			1				2
OG0000881	1					1		2
OG0000379	1					1		2
OG0000480	1					1		2
OG0000707	1					1		2
OG0001131	1					1		2
OG0000890	1					1		2
OG0001159	1					1		2
OG0000846	1		1					2
OG0001021	1					1		2
OG0000886	1					1		2
OG0001078	1		1					2
OG0000549	1					1		2
OG0000709	1					1		2
OG0000434	1					1		2
OG0000535	1					1		2
OG0001129	1					1		2
OG0001138	1					1		2
OG0001042	1					1		2
OG0001147	1					1		2
OG0001065	1					1		2
OG0000847	1					1		2
OG0000575	1					1		2
OG0001128	1					1		2
OG0000930	1					1		2
OG0001191	1					1		2
OG0000552	1					1		2
OG0000656	1					1		2
OG0000875	1					1		2
OG0000745	1					1		2
OG0000925	1					1		2
OG0000366	1					1		2
OG0001084	1					1		2
OG0001105	1					1		2
OG0000877	1					1		2
OG0001087	1					1		2
OG0001041	1					1		2
OG0000819	1					1		2
OG0000849	1					1		2
OG0000818	1					1		2
OG0000682	1					1		2
OG0000894	1					1		2
OG0001158	1					1		2
OG0000901	1					1		2
OG0001145	1					1		2
OG0000887	1					1		2
OG0001032	1					1		2
OG0001022	1					1		2
OG0001069	1					1		2
OG0000628	1					1		2
OG0001012	1					1		2
OG0001019	1					1		2
OG0000899	1					1		2
OG0000911	1			1				2
OG0001092	1					1		2
OG0001073	1					1		2
OG0000876	1					1		2
OG0001202	1					1		2
OG0000546	1					1		2
OG0000685	1					1		2
OG0000587	1					1		2
OG0001132	1					1		2
OG0001052	1					1		2
OG0000301	1					1		2
OG0000985	1					1		2
OG0000872	1					1		2
OG0000989	1					1		2
OG0001151	1					1		2
OG0001113	1					1		2
OG0001033	1			1				2
OG0001127	1					1		2
OG0000900	1					1		2
OG0000138	1					1		2
OG0001091	1					1		2
OG0000746	1					1		2
OG0001039	1					1		2
OG0000581	1					1		2
OG0001014	1					1		2
OG0000569	1					1		2
OG0000979	1					1		2
OG0000229	1					1		2
OG0001157	1					1		2
OG0001066	1					1		2
OG0001011	1			1				2
OG0000874	1					1		2
OG0000594	1					1		2
OG0000629	1					1		2
OG0000583	1					1		2
OG0000939	1					1		2
OG0001064	1			1				2
OG0000596	1					1		2
OG0000907	1			1				2
OG0001130	1					1		2
OG0001107	1					1		2
OG0000999	1					1		2
OG0001007	1					1		2
OG0001182	1					1		2
OG0001200	1					1		2
OG0000840	1					1		2
OG0001192	1					1		2
OG0001076	1					1		2
OG0001177	1					1		2
OG0000860	1					1		2
OG0001060	1					1		2
OG0001006	1					1		2
OG0001169	1					1		2
OG0001117	1					1		2
OG0001045	1					1		2
OG0000919	1					1		2
OG0000988	1					1		2
OG0001002	1					1		2
OG0000915	1					1		2
OG0000994	1					1		2
OG0001025	1					1		2
OG0000921	1					1		2
OG0001162	1					1		2
OG0000526	1					1		2
OG0000289	1					1		2
OG0001083	1					1		2
OG0001133	1					1		2
OG0001028	1					1		2
OG0001086	1					1		2
OG0000987	1					1		2
OG0001075	1					1		2
OG0000525	1					1		2
OG0001148	1					1		2
OG0001116	1					1		2
OG0001050	1					1		2
OG0001153	1					1		2
OG0000922	1					1		2
OG0001017	1					1		2
OG0000868	1					1		2
OG0000871	1					1		2
OG0000536	1					1		2
OG0001102	1					1		2
OG0000861	1					1		2
OG0000913	1					1		2
OG0001203	1					1		2
OG0001136	1					1		2
OG0000058	1					1		2
OG0001043	1					1		2
OG0001000	1					1		2
OG0000711	1					1		2
OG0001077	1					1		2
OG0000117	1					1		2
OG0000561	1					1		2
OG0000385	1			1				2
OG0001137	1					1		2
OG0000924	1					1		2
OG0001089	1					1		2
OG0001114	1					1		2
OG0000983	1					1		2
OG0000996	1					1		2
OG0001070	1					1		2
OG0001110	1					1		2
OG0000936	1					1		2
OG0000373	1					1		2
OG0000937	1					1		2
OG0001074	1					1		2
OG0001026	1					1		2
OG0000908	1					1		2
OG0000981	1					1		2
OG0001164	1					1		2
OG0000909	1					1		2
OG0001120	1					1		2
OG0001115	1					1		2
OG0001188	1					1		2
OG0001112	1					1		2
OG0001023	1					1		2
OG0001001	1					1		2
OG0000986	1					1		2
OG0001141	1					1		2
OG0001119	1					1		2
OG0001108	1					1		2
OG0000916	1					1		2
OG0001008	1					1		2
OG0001005	1					1		2
OG0000893	1					1		2
OG0000912	1					1		2
OG0000884	1					1		2
OG0001121	1					1		2
OG0001030	1					1		2
OG0000642	1					1		2
OG0000083	1					1		2
OG0001161	1					1		2
OG0000905	1					1		2
OG0001154	1					1		2
OG0001097	1			1				2
OG0000938	1					1		2
OG0001049	1					1		2
OG0000000	1					1		2
OG0000676	1					1		2
OG0000607	1					1		2
OG0000374	1					1		2
OG0001124	1					1		2
OG0000943	1					1		2
OG0000982	1					1		2
OG0000867	1					1		2
OG0001149	1					1		2
OG0001051	1					1		2
OG0000980	1			1				2
OG0001155	1					1		2
OG0001125	1					1		2
OG0000661	1			1				2
OG0001038	1					1		2
OG0001009	1			1				2
OG0000665	1					1		2
OG0000940	1					1		2
OG0001204	1					1		2
OG0000700	1					1		2
OG0000897	1					1		2
OG0000065	1					1		2
OG0000308	1					1		2
OG0001058	1					1		2
OG0000892	1					1		2
OG0000622	1					1		2
OG0001054	1					1		2
OG0001193	1					1		2
OG0000345	1			1				2
OG0001080	1					1		2
OG0000885	1					1		2
OG0001061	1					1		2
OG0000993	1			1				2
OG0001189	1					1		2
OG0000927	1					1		2
OG0000997	1					1		2
OG0001160	1					1		2
OG0000663	1					1		2
OG0001040	1					1		2
OG0001057	1					1		2
OG0001079	1					1		2
OG0001010	1					1		2
OG0000649	1			1				2
OG0000902	1					1		2
OG0000314	1					1		2
OG0001168	1					1		2
OG0000839	1					1		2
OG0000464	1					1		2
OG0000820	1					1		2
OG0000835	1					1		2
OG0000845	1					1		2
OG0000039	1		1					2
OG0000821	1			1				2
OG0000823	1					1		2
OG0000810	1					1		2
OG0000271	1					1		2
OG0000466	1					1		2
OG0000414	1					1		2
OG0001175	1					1		2
OG0000293	1			1				2
OG0000958	1					1		2
OG0001171	1					1		2
OG0000824	1					1		2
OG0000851	1					1		2
OG0001180	1					1		2
OG0000814	1					1		2
OG0000859	1					1		2
OG0000946	1					1		2
OG0000960	1					1		2
OG0000843	1					1		2
OG0000944	1					1		2
OG0000932	1					1		2
OG0000978	1					1		2
OG0001186	1					1		2
OG0000964	1					1		2
OG0001016	1					1		2
OG0001176	1					1		2
OG0000975	1					1		2
OG0000811	1					1		2
OG0001067	1					1		2
OG0000832	1					1		2
OG0001156	1					1		2
OG0000963	1					1		2
OG0001184	1					1		2
OG0000968	1					1		2
OG0000862	1					1		2
OG0000865	1					1		2
OG0000903	1					1		2
OG0000966	1					1		2
OG0001056	1					1		2
OG0001047	1					1		2
OG0000478	1					1		2
OG0000855	1					1		2
OG0001004	1					1		2
OG0000006	1					1		2
OG0000959	1					1		2
OG0001185	1			1				2
OG0001123	1					1		2
OG0001024	1					1		2
OG0000949	1					1		2
OG0000728	1					1		2
OG0000961	1					1		2
OG0000497	1					1		2
OG0001031	1					1		2
OG0000895	1					1		2
OG0000898	1					1		2
OG0000168	1					1		2
OG0001063	1					1		2
OG0000991	1					1		2
OG0001166	1					1		2
OG0000613	1					1		2
OG0000828	1			1				2
OG0000848	1					1		2
OG0001081	1					1		2
OG0000469	1					1		2
OG0000879	1					1		2
OG0001181	1			1				2
OG0000827	1					1		2
OG0001013	1					1		2
OG0001035	1					1		2
OG0000842	1					1		2
OG0000970	1					1		2
OG0000565	1					1		2
OG0001198	1					1		2
OG0001194	1					1		2
OG0001046	1					1		2
OG0000833	1					1		2
OG0000891	1					1		2
OG0000813	1					1		2
OG0001142	1					1		2
OG0001100	1					1		2
OG0000822	1					1		2
OG0001201	1					1		2
OG0000465	1					1		2
OG0000679	1					1		2
OG0000560	1					1		2
OG0000704	1					1		2
OG0001095	1			1				2
OG0000934	1					1		2
OG0000882	1					1		2
OG0000836	1					1		2
OG0000941	1					1		2
OG0000837	1					1		2
OG0001140	1					1		2
OG0000870	1					1		2
OG0000951	1					1		2
OG0000972	1					1		2
OG0001103	1					1		2
OG0000974	1					1		2
OG0001037	1					1		2
OG0000971	1					1		2
OG0001139	1					1		2
OG0000486	1					1		2
OG0001044	1					1		2
OG0001144	1					1		2
OG0000831	1					1		2
OG0000716	1					1		2
OG0000869	1					1		2
OG0001072	1					1		2
OG0001196	1					1		2
OG0000952	1					1		2
OG0000854	1					1		2
OG0001088	1					1		2
OG0000935	1					1		2
OG0000619	1					1		2
OG0000844	1					1		2
OG0001199	1			1				2
OG0000962	1					1		2
OG0001053	1					1		2
OG0001106	1					1		2
OG0001183	1					1		2
OG0000973	1					1		2
OG0000733	1					1		2
OG0001048	1					1		2
OG0001167	1					1		2
OG0001090	1					1		2
OG0000929	1					1		2
OG0001150	1					1		2
OG0000852	1					1		2
OG0001098	1	1						2
OG0000841	1					1		2
OG0000863	1					1		2
OG0000559	1					1		2
OG0000904	1					1		2
OG0000534	1					1		2
OG0000834	1					1		2
OG0001152	1					1		2
OG0001062	1					1		2
OG0001163	1					1		2
OG0000513	1					1		2
OG0001068	1			1				2
OG0001190	1					1		2
OG0000918	1					1		2
OG0000889	1					1		2
OG0000741	1					1		2
OG0000647	1					1		2
OG0000967	1					1		2
OG0001059	1					1		2
OG0000945	1					1		2
OG0001020	1					1		2
OG0001118	1					1		2
OG0000955	1					1		2
OG0001170	1					1		2
OG0000407	1					1		2
OG0001003	1					1		2
OG0001015	1					1		2
OG0000880	1					1		2
OG0001134	1					1		2
OG0000508	1					1		2
OG0000853	1					1		2
OG0001174	1					1		2
OG0001143	1			1				2
OG0000605	1					1		2
OG0001122	1					1		2
OG0000931	1					1		2
OG0000950	1					1		2
OG0001018	1					1		2
OG0000830	1					1		2
OG0001111	1			1				2
OG0000878	1					1		2
OG0000953	1					1		2
OG0001096	1			1				2
OG0000998	1					1		2
OG0001197	1					1		2
OG0000923	1					1		2
OG0000956	1					1		2
OG0001173	1					1		2
OG0001085	1					1		2
OG0001178	1					1		2
OG0000816	1					1		2
OG0000896	1					1		2
OG0000992	1					1		2
OG0000888	1			1				2
OG0001165	1					1		2
OG0001104	1					1		2
OG0000691	1					1		2
OG0001099	1					1		2
OG0000866	1					1		2
OG0000954	1					1		2
OG0000864	1					1		2
OG0001036	1					1		2
OG0001027	1					1		2
OG0001135	1			1				2
OG0000100	1					1		2
OG0000740	1					1		2
OG0000910	1		1					2
OG0001101	1			1				2
OG0000984	1					1		2
OG0000739	1			1				2
OG0000125	1					1		2
OG0000688	1					1		2
OG0001187	1			1				2
OG0000742	1					1		2
OG0001029	1					1		2
OG0000346	1					1		2
OG0000857	1					1		2
OG0000606	1					1		2
OG0001126	1					1		2
OG0001195	1					1		2
OG0000858	1					1		2
OG0000906	1					1		2
OG0000914	1					1		2
OG0000917	1					1		2
OG0000957	1					1		2
OG0000990	1					1		2
OG0001172	1					1		2
OG0000920	1					1		2
OG0000928	1					1		2
OG0000826	1					1		2
OG0000995	1					1		2
OG0000948	1					1		2
OG0000965	1					1		2
OG0000942	1					1		2
OG0001179	1					1		2
OG0000838	1					1		2
OG0000815	1					1		2
OG0000976	1					1		2
OG0000817	1					1		2
OG0000850	1					1		2
OG0000812	1					1		2
OG0000829	1					1		2
OG0000969	1					1		2
OG0000977	1					1		2
OG0000263		1	1					2
OG0000748		1	1					2
OG0001205		1	1					2
OG0001209		1	1					2
OG0001208		1				1		2
OG0001210			1			1		2
OG0001211			1			1		2
OG0001212			1			1		2
OG0000439			1			1		2
OG0000752			1			1		2
OG0001213			1			1		2
OG0000753			1			1		2
OG0001214			1			1		2
OG0000754			1			1		2
OG0000440			1			1		2
OG0000755			1	1				2
OG0000070			1			1		2
OG0001215			1	1				2
OG0001216			1			1		2
OG0001218			1			1		2
OG0001219			1			1		2
OG0001222			1			1		2
OG0001223			1			1		2
OG0001224			1			1		2
OG0001225			1			1		2
OG0001226			1			1		2
OG0001227			1			1		2
OG0000758			1	1				2
OG0001228			1			1		2
OG0001229			1			1		2
OG0001230			1			1		2
OG0001231			1			1		2
OG0000443			1			1		2
OG0001232			1			1		2
OG0001233			1			1		2
OG0000760			1	1				2
OG0000762			1			1		2
OG0001235			1			1		2
OG0001236			1			1		2
OG0001237			1			1		2
OG0001238			1			1		2
OG0001239			1			1		2
OG0001240			1			1		2
OG0001241			1			1		2
OG0001243			1	1				2
OG0001245			1	1				2
OG0001246			1			1		2
OG0000445			1	1				2
OG0001247			1			1		2
OG0001248			1			1		2
OG0001249			1	1				2
OG0000767			1			1		2
OG0001252			1			1		2
OG0001253			1			1		2
OG0000114			1			1		2
OG0001255			1			1		2
OG0000072			1			1		2
OG0000446			1			1		2
OG0000776				1		1		2
OG0000771				1		1		2
OG0001269				1		1		2
OG0000775				1		1		2
OG0000774				1		1		2
OG0000778				1	1			2
OG0000770				1		1		2
OG0000773				1		1		2
OG0000447				1		1		2
OG0000772				1		1		2
OG0000777				1		1		2
OG0000769				1		1		2
OG0000780				1		1		2
OG0000448				1		1		2
OG0001272				1		1		2
OG0000115				1		1		2
OG0001273				1		1		2
OG0001274				1		1		2
OG0001275				1		1		2
OG0001276				1		1		2
OG0001277				1		1		2
OG0001278				1		1		2
OG0001279				1		1		2
OG0001280				1		1		2
OG0001281				1		1		2
OG0001282				1		1		2
OG0001283				1	1			2
OG0001284				1		1		2
OG0001285				1		1		2
OG0001287				1		1		2
OG0001288				1		1		2
OG0001289				1		1		2
OG0001290				1		1		2
OG0001291				1		1		2
OG0001293				1		1		2
OG0001294				1		1		2
OG0001295				1		1		2
OG0001296				1		1		2
OG0001297				1		1		2
OG0001298				1		1		2
OG0001300				1		1		2
OG0001301				1		1		2
OG0001302				1		1		2
OG0001303				1		1		2
OG0001304				1		1		2
OG0001305				1		1		2
OG0001306				1		1		2
OG0000781				1		1		2
OG0001307				1		1		2
OG0001308				1		1		2
OG0001309				1		1		2
OG0000782				1		1		2
OG0001310				1		1		2
OG0001311				1		1		2
OG0001312				1		1		2
OG0001314				1		1		2
OG0001315				1		1		2
OG0001316				1		1		2
OG0001317				1		1		2
OG0001318				1		1		2
OG0001319				1		1		2
OG0001320				1		1		2
OG0001321				1		1		2
OG0001323				1		1		2
OG0000783				1		1		2
OG0001324				1		1		2
OG0001325				1		1		2
OG0001326				1		1		2
OG0001327				1		1		2
OG0001328				1		1		2
OG0001329				1		1		2
OG0001330				1		1		2
OG0001331				1		1		2
OG0001332				1	1			2
OG0001333				1		1		2
OG0001334				1		1		2
OG0000180				1		1		2
OG0001335				1		1		2
OG0001336				1		1		2
OG0001337				1		1		2
OG0001338				1		1		2
OG0000785				1		1		2
OG0000786				1		1		2
OG0000787				1		1		2
OG0001339				1		1		2
OG0001340				1		1		2
OG0001341				1		1		2
OG0001342				1		1		2
OG0001343				1		1		2
OG0001344				1	1			2
OG0001345				1		1		2
OG0001347				1	1			2
OG0001348				1		1		2
OG0001349				1		1		2
OG0001350				1		1		2
OG0001351				1		1		2
OG0001352				1		1		2
OG0001353				1		1		2
OG0001354				1		1		2
OG0001355				1		1		2
OG0001356				1		1		2
OG0001357				1		1		2
OG0001358				1	1			2
OG0001359				1		1		2
OG0001363					1	1		2
OG0001362					1	1		2
OG0001361					1	1		2
OG0001451							1	1
OG0001452							1	1
OG0000643	1							1
OG0001146	1							1
OG0000462	1							1
OG0000270	1							1
OG0000883	1							1
OG0000825	1							1
OG0000947	1							1
OG0001206		1						1
OG0001217			1					1
OG0001220			1					1
OG0001221			1					1
OG0001234			1					1
OG0000761			1					1
OG0000179			1					1
OG0001242			1					1
OG0001250			1					1
OG0001251			1					1
OG0001254			1					1
OG0000267				1				1
OG0001268				1				1
OG0001266				1				1
OG0001265				1				1
OG0001257				1				1
OG0001256				1				1
OG0001259				1				1
OG0001261				1				1
OG0001262				1				1
OG0001264				1				1
OG0001263				1				1
OG0001271				1				1
OG0001260				1				1
OG0001270				1				1
OG0001267				1				1
OG0001258				1				1
OG0001286				1				1
OG0001299				1				1
OG0001322				1				1
OG0001404						1		1
OG0000020						1		1
OG0000799						1		1
OG0000800						1		1
OG0001403						1		1
OG0000795						1		1
OG0001368						1		1
OG0000459						1		1
OG0001365						1		1
OG0000050						1		1
OG0000789						1		1
OG0000451						1		1
OG0000073						1		1
OG0000269						1		1
OG0001419						1		1
OG0001385						1		1
OG0001420						1		1
OG0000181						1		1
OG0000457						1		1
OG0001421						1		1
OG0001399						1		1
OG0000458						1		1
OG0000801						1		1
OG0001413						1		1
OG0000455						1		1
OG0000454						1		1
OG0001422						1		1
OG0000804						1		1
OG0001396						1		1
OG0001371						1		1
OG0001372						1		1
OG0001412						1		1
OG0001408						1		1
OG0001409						1		1
OG0000038						1		1
OG0000805						1		1
OG0001378						1		1
OG0001391						1		1
OG0001388						1		1
OG0001410						1		1
OG0001417						1		1
OG0001423						1		1
OG0001424						1		1
OG0001425						1		1
OG0000806						1		1
OG0001376						1		1
OG0001415						1		1
OG0001370						1		1
OG0001426						1		1
OG0000790						1		1
OG0001427						1		1
OG0001428						1		1
OG0001429						1		1
OG0001430						1		1
OG0001389						1		1
OG0001406						1		1
OG0001384						1		1
OG0001390						1		1
OG0001431						1		1
OG0000791						1		1
OG0001432						1		1
OG0001380						1		1
OG0000456						1		1
OG0001411						1		1
OG0001373						1		1
OG0001374						1		1
OG0000453						1		1
OG0001433						1		1
OG0001387						1		1
OG0001434						1		1
OG0001435						1		1
OG0000807						1		1
OG0000792						1		1
OG0001437						1		1
OG0001438						1		1
OG0000808						1		1
OG0001401						1		1
OG0001400						1		1
OG0001414						1		1
OG0001392						1		1
OG0001386						1		1
OG0001381						1		1
OG0000802						1		1
OG0001405						1		1
OG0000796						1		1
OG0001439						1		1
OG0001379						1		1
OG0001440						1		1
OG0001441						1		1
OG0000793						1		1
OG0000798						1		1
OG0001442						1		1
OG0000460						1		1
OG0001443						1		1
OG0000461						1		1
OG0001444						1		1
OG0001418						1		1
OG0000797						1		1
OG0001445						1		1
OG0001393						1		1
OG0001402						1		1
OG0001382						1		1
OG0000794						1		1
OG0001375						1		1
OG0001364						1		1
OG0000803						1		1
OG0001416						1		1
OG0001446						1		1
OG0001383						1		1
OG0001394						1		1
OG0001395						1		1
OG0001447						1		1
OG0001377						1		1
OG0001369						1		1
OG0001398						1		1
OG0001367						1		1
OG0001397						1		1
OG0001448						1		1
OG0001366						1		1
OG0001407						1		1
OG0001449						1		1
OG0000809						1		1
OG0001450						1		1
Proteins per orthogroup per species
Orthogroup	C_albicans_v2	C_neoformans	F_oxysporum_fov	H_capsulatum	P_brasiliensis	S_cerevisiae	Z_tritici
OG0000000	A0A1D8PR73|CAAL					O13527|SACE, O13535|SACE, O74302|SACE, P0C2I2|SACE, P0C2I3|SACE, P0C2I4|SACE, P0C2I5|SACE, P0C2I6|SACE, P0C2I8|SACE, P0C2I9|SACE, P0C2J0|SACE, P0C2J1|SACE, P0C2J3|SACE, P0CX58|SACE, P0CX60|SACE, P0CX63|SACE, P0CX68|SACE, P0CX70|SACE, P0CX76|SACE, P25384|SACE, P47098|SACE, P47099|SACE, P47100|SACE, Q03434|SACE, Q03494|SACE, Q03612|SACE, Q03619|SACE, Q03855|SACE, Q03856|SACE, Q03964|SACE, Q04214|SA…
OG0000001	A0A1D8PFT9|CAAL, A0A1D8PTI2|CAAL, O42825|CAAL, P0CY31|CAAL, P0CY33|CAAL, Q59X89|CAAL, Q59XU5|CAAL, Q5AI00|CAAL	CNAG_02367|CRNE, CNAG_02817|CRNE, CNAG_03315|CRNE, CNAG_05068|CRNE	FOTG_04811|FOTG, FOTG_06954|FOTG, FOTG_09029|FOTG	A6R7F2|HICA, A6R9K8|HICA, C0NLY0|HICA, C0NNY9|HICA, C0NPH4|HICA, C0NUK0|HICA, C0NW21|HICA, C0NYV5|HICA, C0P0C9|HICA	C0SAN9|PABR, C1G092|PABR, C1GE03|PABR, C1GLU6|PABR, C1GLV1|PABR	P01119|SACE, P01120|SACE, P01123|SACE, P06780|SACE, P07560|SACE, P19073|SACE, P36017|SACE, P36018|SACE, P36019|SACE, P38555|SACE, P51996|SACE, Q99260|SACE
OG0000002	A0A1D8PG81|CAAL, Q5A7L9|CAAL, Q5AD47|CAAL, Q5AK39|CAAL	CNAG_05387|CRNE	FOTG_13282|FOTG	C0NRA2|HICA	C1G1D9|PABR, C1G7G9|PABR	P10870|SACE, P13181|SACE, P23585|SACE, P30605|SACE, P32465|SACE, P32466|SACE, P32467|SACE, P38156|SACE, P38695|SACE, P39003|SACE, P39004|SACE, P39924|SACE, P40885|SACE, P40886|SACE, P43581|SACE, P47185|SACE, P53631|SACE, P54854|SACE, P54862|SACE
OG0000003	A0A1D8PG96|CAAL, P41797|CAAL, P46587|CAAL, Q5A397|CAAL	CNAG_00334|CRNE, CNAG_01727|CRNE, CNAG_01750|CRNE, CNAG_06443|CRNE	FOTG_01753|FOTG, FOTG_03632|FOTG, FOTG_06291|FOTG	A6RA17|HICA, C0NNQ1|HICA, C0NS16|HICA, C0NYC6|HICA		P09435|SACE, P10591|SACE, P10592|SACE, P11484|SACE, P16474|SACE, P22202|SACE, P40150|SACE	evm.model.chr_05.317|ZYTR
OG0000004	A0A1D8PCR4|CAAL, Q59RL1|CAAL, Q59WB3|CAAL, Q59WG4|CAAL	CNAG_07902|CRNE		C0NHZ1|HICA	C1G584|PABR, C1G8S5|PABR	P04817|SACE, P06775|SACE, P19145|SACE, P25376|SACE, P32487|SACE, P38084|SACE, P38085|SACE, P38090|SACE, P38971|SACE, P41815|SACE, P48813|SACE, P53388|SACE, Q08986|SACE, Q12372|SACE
OG0000005	P87206|CAAL, Q59ZH9|CAAL, Q5AAW3|CAAL, Q5ACU6|CAAL, Q5AJD0|CAAL, Q5APT8|CAAL	CNAG_00785|CRNE		A6R3R5|HICA, C0NAN2|HICA, C0NLL0|HICA, C0NT99|HICA		P10081|SACE, P20447|SACE, P20449|SACE, P21372|SACE, P38712|SACE, P39517|SACE, P53166|SACE, P53734|SACE, Q12099|SACE	evm.model.chr_05.606|ZYTR
OG0000006	Q59QB9|CAAL					P05986|SACE, P06244|SACE, P06245|SACE, P11792|SACE, P12688|SACE, P15442|SACE, P18961|SACE, P22204|SACE, P22209|SACE, P32328|SACE, P32801|SACE, P38070|SACE, P38990|SACE, P38991|SACE, P41695|SACE, P53104|SACE, P53739|SACE, Q03407|SACE, Q06098|SACE, Q12236|SACE
OG0000007	A0A1D8PCY5|CAAL, A0A1D8PD83|CAAL, G1UB61|CAAL, P39827|CAAL			A6QTL1|HICA, C0ND35|HICA, C0NQN9|HICA, C0NTH2|HICA, C0P0M9|HICA	C0SCJ8|PABR, C1G2J3|PABR, C1GII4|PABR, C1GJ83|PABR	P25342|SACE, P32457|SACE, P32458|SACE, P32468|SACE	evm.model.chr_03.1408|ZYTR, evm.model.chr_08.175|ZYTR, evm.model.chr_10.647|ZYTR
OG0000008	A0A1D8PIM2|CAAL, A0A1D8PR42|CAAL, Q5A762|CAAL		FOTG_03471|FOTG, FOTG_07352|FOTG, FOTG_08808|FOTG, FOTG_12493|FOTG, FOTG_13053|FOTG	C0NDY5|HICA, C0NE10|HICA	C1FZR3|PABR	P12866|SACE, P32386|SACE, P33311|SACE, P34230|SACE, P38735|SACE, P39109|SACE, P40416|SACE, P43569|SACE, P53049|SACE
OG0000009	A0A1D8PKL0|CAAL, P22011|CAAL, Q5ACI8|CAAL, Q5ALM6|CAAL	CNAG_03621|CRNE	FOTG_00156|FOTG, FOTG_04512|FOTG	A6R3K7|HICA, A6R4C7|HICA, C0NAE6|HICA, C0NBB3|HICA, C0NKL7|HICA, C0NRL0|HICA	C0S7L7|PABR	P14832|SACE, P23285|SACE, P25719|SACE, P35176|SACE, P53691|SACE	evm.model.chr_05.461|ZYTR
OG0000010	A0A1D8PFV4|CAAL, A0A1D8PKD0|CAAL, Q5AI15|CAAL			A6RAN8|HICA, C0NB22|HICA, C0NBT4|HICA, C0NDP9|HICA, C0NJ33|HICA, C0NSS5|HICA, C0NZZ2|HICA		P04147|SACE, P32588|SACE, P32831|SACE, P39684|SACE, P53316|SACE, P53883|SACE, Q01560|SACE	evm.model.chr_01.2204|ZYTR, evm.model.chr_03.406|ZYTR, evm.model.chr_03.784|ZYTR
OG0000011			FOTG_01938|FOTG, FOTG_02634|FOTG, FOTG_03380|FOTG, FOTG_03936|FOTG, FOTG_04040|FOTG, FOTG_13132|FOTG, FOTG_17879|FOTG	C0NIA9|HICA		P04386|SACE, P08638|SACE, P0CE41|SACE, P26370|SACE, P38699|SACE, P39113|SACE, P39529|SACE, P46954|SACE, P47988|SACE, Q05958|SACE, Q12180|SACE
OG0000012	A0A1D8PEI4|CAAL, A0A1D8PJ01|CAAL	CNAG_06400|CRNE	FOTG_01642|FOTG, FOTG_01890|FOTG, FOTG_05509|FOTG, FOTG_15568|FOTG	A6R9I6|HICA, C0P096|HICA	C0RYI4|PABR, C1GM00|PABR	P05030|SACE, P19657|SACE, P38360|SACE, P38929|SACE	evm.model.chr_05.538|ZYTR
OG0000013	A0A1D8PRI1|CAAL, A0A1D8PSQ3|CAAL, A0A1D8PSY2|CAAL, Q59V92|CAAL		FOTG_02131|FOTG	C0NC93|HICA, C0NR51|HICA, C0NU86|HICA		P25294|SACE, P25303|SACE, P25491|SACE, P35191|SACE, P40358|SACE, P46997|SACE, P53940|SACE
OG0000014	A0A1D8PS45|CAAL, A0A1D8PSZ0|CAAL, A0A1D8PUB4|CAAL, Q5AC33|CAAL			A6R1U7|HICA, C0NCF6|HICA		P35497|SACE, P39713|SACE, P39714|SACE, Q04894|SACE, Q07786|SACE, Q07993|SACE	evm.model.chr_01.1665|ZYTR, evm.model.chr_01.495|ZYTR, evm.model.chr_04.703|ZYTR
OG0000015	A0A1D8PE84|CAAL, A0A1D8PQ95|CAAL, P78595|CAAL, Q5ANA3|CAAL	CNAG_00730|CRNE	FOTG_13357|FOTG			P32568|SACE, P33302|SACE, P51533|SACE, P53756|SACE, Q02785|SACE, Q04182|SACE	evm.model.chr_08.615|ZYTR, evm.model.chr_11.366|ZYTR
OG0000016	O13318|CAAL, P43076|CAAL, Q5AJY5|CAAL	CNAG_06501|CRNE	FOTG_02101|FOTG, FOTG_02961|FOTG	A6R6M7|HICA, A6RC52|HICA, C0NH39|HICA, C0NLL2|HICA		P22146|SACE, Q03655|SACE, Q06135|SACE, Q08193|SACE
OG0000017	A0A1D8PC97|CAAL, A0A1D8PTV4|CAAL	CNAG_01840|CRNE, CNAG_03787|CRNE	FOTG_03566|FOTG, FOTG_04344|FOTG, FOTG_06131|FOTG	C0NKB3|HICA, C0P074|HICA		P02557|SACE, P09733|SACE, P09734|SACE	evm.model.chr_01.165|ZYTR, evm.model.chr_10.620|ZYTR
OG0000018	A0A1D8PJ64|CAAL, P22274|CAAL, Q5AND9|CAAL	CNAG_03251|CRNE	FOTG_08732|FOTG, FOTG_10411|FOTG	C0NKH9|HICA	C1G6M8|PABR, C1GZP4|PABR	P11076|SACE, P19146|SACE, P38116|SACE, P40994|SACE	evm.model.chr_01.168|ZYTR
OG0000019	A0A1D8PGT5|CAAL	CNAG_06628|CRNE	FOTG_04317|FOTG	A6RFF1|HICA, C0NEY8|HICA, C0NSW3|HICA, C0NUM3|HICA		P38067|SACE, P40047|SACE, P46367|SACE, P54115|SACE	evm.model.chr_04.156|ZYTR, evm.model.chr_09.106|ZYTR, evm.model.chr_09.696|ZYTR
OG0000020						O13559|SACE, P0CX14|SACE, P0CX20|SACE, P38900|SACE, P40105|SACE, P40434|SACE, P40889|SACE, P53819|SACE, Q03099|SACE, Q07888|SACE, Q08995|SACE, Q3E7X8|SACE, Q7M4S9|SACE, Q99208|SACE
OG0000021	P46592|CAAL, Q00310|CAAL, Q59QH4|CAAL		FOTG_04708|FOTG	C0NFN7|HICA		P26725|SACE, P27809|SACE, P27810|SACE, P33550|SACE, P38130|SACE, P38131|SACE, P54070|SACE	evm.model.chr_09.626|ZYTR
OG0000022	A0A1D8PI24|CAAL, Q59Z55|CAAL, Q5ADM5|CAAL	CNAG_01896|CRNE, CNAG_03983|CRNE		C0NBL0|HICA, C0NLJ3|HICA		P14065|SACE, P38115|SACE, P38715|SACE, P47137|SACE, Q07551|SACE, Q12458|SACE
OG0000023	A0A1D8PE13|CAAL		FOTG_03074|FOTG	C0NQX1|HICA		P22082|SACE, P31380|SACE, P32333|SACE, P32597|SACE, P32657|SACE, P32863|SACE, P38144|SACE, P40352|SACE, P53115|SACE, Q08773|SACE
OG0000024	A0A1D8PKB4|CAAL		FOTG_06090|FOTG		C0S9D0|PABR	P22216|SACE, P23291|SACE, P23292|SACE, P29295|SACE, P32491|SACE, P38147|SACE, P38692|SACE, P39962|SACE, Q03656|SACE
OG0000025	O42766|CAAL	CNAG_05235|CRNE	FOTG_00765|FOTG, FOTG_05795|FOTG	A6R4G9|HICA, C0NAA6|HICA, C0NBG1|HICA		P29311|SACE, P34730|SACE	evm.TU.chr_07-1.319|ZYTR, evm.model.chr_01.2203|ZYTR
OG0000026	A0A1D8PEB1|CAAL, A0A1D8PGF0|CAAL, A0A1D8PPS2|CAAL, A0A1D8PU17|CAAL, Q9UWF6|CAAL	CNAG_06085|CRNE	FOTG_15090|FOTG	C0P1D1|HICA		P39105|SACE, Q03674|SACE, Q08108|SACE
OG0000027	P25997|CAAL, Q5A2T2|CAAL	CNAG_01117|CRNE	FOTG_06610|FOTG			P16521|SACE, P40024|SACE, P43535|SACE, P53978|SACE, Q12298|SACE	evm.model.chr_02.592|ZYTR, evm.model.chr_08.625|ZYTR
OG0000028	P83779|CAAL, Q59MU3|CAAL	CNAG_04659|CRNE	FOTG_07447|FOTG	C0NUT0|HICA		P06169|SACE, P16467|SACE, P26263|SACE, Q06408|SACE, Q07471|SACE	evm.model.chr_04.441|ZYTR
OG0000029	A0A1D8PP43|CAAL, O94038|CAAL	CNAG_02489|CRNE		A6RFZ5|HICA, C0NB00|HICA, C0NQX6|HICA		P00330|SACE, P00331|SACE, P07246|SACE, P38113|SACE, P38230|SACE
OG0000030	Q92207|CAAL			C0NRC8|HICA, C0NSI0|HICA		P14681|SACE, P15790|SACE, P16892|SACE, P32485|SACE, P41808|SACE, P47042|SACE, Q03957|SACE
OG0000031	A0A1D8PRB3|CAAL, O13426|CAAL	CNAG_04601|CRNE		A6RCR0|HICA, C0NGS5|HICA, C0NMB4|HICA	C0SAF1|PABR	P37291|SACE, P37292|SACE	evm.model.chr_11.109|ZYTR
OG0000032	A0A1D8PCY4|CAAL, A0A1D8PFN9|CAAL, Q5AGC4|CAAL		FOTG_02972|FOTG	C0NIP3|HICA		P08459|SACE, P25380|SACE, P38248|SACE, Q12355|SACE	evm.model.chr_12.404|ZYTR
OG0000033	Q59SU5|CAAL, Q59VP2|CAAL, Q5AEE1|CAAL	CNAG_05221|CRNE, CNAG_06747|CRNE		A6R1L6|HICA, C0NRN4|HICA		P04911|SACE, P04912|SACE, Q12692|SACE
OG0000034	A0A1D8PP59|CAAL, P83782|CAAL	CNAG_03507|CRNE		A6QY85|HICA, C0NEW1|HICA, C0P086|HICA		P07256|SACE, P07257|SACE	evm.model.chr_04.1123|ZYTR, evm.model.chr_10.235|ZYTR
OG0000035	P46250|CAAL		FOTG_11037|FOTG	C0NGL4|HICA		P24280|SACE, P33324|SACE, P53844|SACE, P53860|SACE, Q06705|SACE	evm.model.chr_02.114|ZYTR, evm.model.chr_11.67|ZYTR
OG0000036	A0A1D8PQK6|CAAL, Q5A5B0|CAAL			C0NAA4|HICA, C0NEN2|HICA	C1GHD6|PABR	P13586|SACE, P13587|SACE, Q01896|SACE, Q12691|SACE	evm.model.chr_05.697|ZYTR
OG0000037	A0A1D8PRI6|CAAL		FOTG_00079|FOTG, FOTG_12789|FOTG, FOTG_13015|FOTG, FOTG_13325|FOTG, FOTG_15287|FOTG, FOTG_17233|FOTG, FOTG_17244|FOTG, FOTG_18201|FOTG			P17442|SACE
OG0000038						P25631|SACE, P35210|SACE, P39010|SACE, P50086|SACE, Q02979|SACE, Q03289|SACE, Q04629|SACE, Q08959|SACE, Q12006|SACE, Q12013|SACE
OG0000039	P0CY27|CAAL, P0CY29|CAAL, P0DJ06|CAAL, P43094|CAAL, Q59SU1|CAAL, Q59VH7|CAAL, Q5A651|CAAL, Q5AEM6|CAAL		FOTG_09336|FOTG
OG0000040	Q59MQ0|CAAL, Q5AKW2|CAAL		FOTG_05528|FOTG		C0RYT5|PABR	P08964|SACE, P19524|SACE, P32492|SACE, P36006|SACE, Q04439|SACE
OG0000041	A0A1D8PTE4|CAAL		FOTG_05705|FOTG	C0NCI3|HICA, C0NN84|HICA	C1G3J3|PABR	P39719|SACE, P53121|SACE, Q08967|SACE	evm.model.chr_01.1915|ZYTR
OG0000042	A0A1D8PEK8|CAAL, A0A1D8PI19|CAAL	CNAG_06381|CRNE		C0NP32|HICA, C0NUY3|HICA	C1G1C6|PABR	Q03516|SACE, Q06538|SACE	evm.model.chr_05.167|ZYTR
OG0000043	Q5A109|CAAL	CNAG_00370|CRNE, CNAG_00772|CRNE	FOTG_07044|FOTG	A6RAN1|HICA, C0NSR9|HICA, C0NW74|HICA		P05759|SACE, P0CH09|SACE
OG0000044	A0A1D8PQC4|CAAL		FOTG_05296|FOTG	A6R9E4|HICA, C0NNC2|HICA, C0P0D5|HICA	C1HE11|PABR	P32454|SACE, P37898|SACE, P40462|SACE
OG0000045	P83775|CAAL, Q59T49|CAAL, Q5ABT9|CAAL	CNAG_02182|CRNE		C0NUH1|HICA		P53111|SACE, P53183|SACE, Q12068|SACE	evm.model.chr_02.1432|ZYTR
OG0000046	Q5A516|CAAL	CNAG_06101|CRNE	FOTG_02440|FOTG	A6RBE5|HICA, C0NUF9|HICA		P04710|SACE, P18238|SACE, P18239|SACE	evm.model.chr_01.1453|ZYTR
OG0000047	A0A1D8PGS5|CAAL, Q5A9D9|CAAL		FOTG_03510|FOTG	C0NNK4|HICA, C0NXP5|HICA		P28241|SACE, P40495|SACE	evm.TU.chr_07-1.429|ZYTR, evm.model.chr_10.335|ZYTR
OG0000048	A0A1D8PLY4|CAAL	CNAG_05907|CRNE		A6QTH2|HICA, A6R3L9|HICA, C0NAG1|HICA, C0P0H6|HICA		P11154|SACE, P32327|SACE, P32528|SACE
OG0000049	A0A1D8PKC3|CAAL, A0A1D8PNN8|CAAL	CNAG_00417|CRNE	FOTG_00195|FOTG	C0NZV5|HICA		P29547|SACE, P36008|SACE, P42936|SACE	evm.model.chr_02.240|ZYTR
OG0000050						P0CX12|SACE, P38723|SACE, P39547|SACE, P39548|SACE, P43542|SACE, P47187|SACE, P53344|SACE, P53822|SACE, Q07788|SACE
OG0000051	P46598|CAAL	CNAG_06150|CRNE	FOTG_02113|FOTG, FOTG_02355|FOTG	A6R4X8|HICA		P02829|SACE, P15108|SACE	evm.model.chr_04.459|ZYTR
OG0000052	P30575|CAAL	CNAG_03072|CRNE	FOTG_05923|FOTG	C0NAB0|HICA		P00924|SACE, P00925|SACE, P0CX10|SACE, P42222|SACE
OG0000053	A0A1D8PR25|CAAL, Q5A4M8|CAAL			C0NGV6|HICA	C1GD04|PABR	P40169|SACE, P54003|SACE, Q07651|SACE	evm.model.chr_13.103|ZYTR
OG0000054	Q5ADM7|CAAL	CNAG_06699|CRNE	FOTG_07606|FOTG	A6R5K2|HICA, C0NRN1|HICA		P00358|SACE, P00359|SACE, P00360|SACE
OG0000055	Q59N42|CAAL, Q59U06|CAAL		FOTG_00982|FOTG	C0NCA6|HICA		P26570|SACE, P32598|SACE, P33329|SACE	evm.model.chr_01.1591|ZYTR
OG0000056	A0A1D8PU69|CAAL, Q5A915|CAAL	CNAG_02801|CRNE		C0NND5|HICA, C0NNX5|HICA		P22217|SACE, P22803|SACE, Q99316|SACE
OG0000057	Q59NP5|CAAL, Q5AKU5|CAAL		FOTG_05931|FOTG	C0ND43|HICA		P36135|SACE, P40472|SACE, P46955|SACE, P53616|SACE
OG0000058	A0A1D8PN61|CAAL					P06782|SACE, P25389|SACE, P34244|SACE, Q01919|SACE, Q03002|SACE, Q12152|SACE, Q12263|SACE
OG0000059	A0A1D8PFV1|CAAL	CNAG_04762|CRNE	FOTG_00350|FOTG	A6QSW2|HICA, C0NTG5|HICA		P10664|SACE, P49626|SACE	evm.model.chr_08.436|ZYTR
OG0000060	A0A1D8PQE3|CAAL, A0A1D8PSE7|CAAL		FOTG_14571|FOTG, FOTG_17028|FOTG	C0NQL2|HICA		P25608|SACE, P53912|SACE, P54007|SACE
OG0000061	A0A1D8PRP9|CAAL, Q5AEN2|CAAL	CNAG_00034|CRNE	FOTG_05692|FOTG	C0NQR6|HICA		P05738|SACE, P51401|SACE	evm.model.chr_01.328|ZYTR
OG0000062	A0A1D8PHW4|CAAL		FOTG_00838|FOTG	C0NP36|HICA		P24279|SACE, P29469|SACE, P29496|SACE, P30665|SACE, P53091|SACE
OG0000063	A0A1D8PHG1|CAAL, Q9UW25|CAAL			C0NUX2|HICA		P35844|SACE, P38755|SACE, Q02201|SACE	evm.model.chr_01.2450|ZYTR, evm.model.chr_02.1456|ZYTR
OG0000064	Q59ZX3|CAAL, Q5AB48|CAAL, Q5AB49|CAAL		FOTG_12741|FOTG	C0NK83|HICA		P36110|SACE, P47032|SACE, P47033|SACE
OG0000065	A0A1D8PS71|CAAL, Q59UY6|CAAL, Q5AMR2|CAAL					P00635|SACE, P24031|SACE, P35842|SACE, P38693|SACE, P52290|SACE
OG0000066	A0A1D8PDL7|CAAL, A0A1D8PEA9|CAAL			C0NGE1|HICA, C0NRZ8|HICA		P32337|SACE, P40069|SACE	evm.model.chr_04.420|ZYTR, evm.model.chr_11.341|ZYTR
OG0000067	A0A1D8PT27|CAAL, P82611|CAAL	CNAG_01137|CRNE		A6R6K8|HICA, C0NH60|HICA		P19414|SACE, P39533|SACE	evm.model.chr_11.587|ZYTR
OG0000068	A0A1D8PU56|CAAL		FOTG_01746|FOTG	C0P008|HICA	C1G0P4|PABR	P30624|SACE, P39002|SACE, P47912|SACE	evm.model.chr_05.173|ZYTR
OG0000069	Q5A750|CAAL	CNAG_07445|CRNE	FOTG_02938|FOTG	A6R5U2|HICA, C0NI02|HICA	C1GC82|PABR	P23254|SACE, P33315|SACE
OG0000070			FOTG_01747|FOTG, FOTG_03884|FOTG, FOTG_05784|FOTG			P32571|SACE, P38187|SACE, P50101|SACE, P53874|SACE, Q01477|SACE
OG0000071			FOTG_11548|FOTG, FOTG_11712|FOTG, FOTG_14342|FOTG	A6QV43|HICA, A6R8C4|HICA, C0NSB6|HICA, C0NW75|HICA		Q06350|SACE
OG0000072			FOTG_17435|FOTG			P07248|SACE, P33748|SACE, P39956|SACE, P46974|SACE, Q03833|SACE, Q04545|SACE, Q12132|SACE
OG0000073						P10862|SACE, P32849|SACE, P36096|SACE, Q05568|SACE, Q06554|SACE, Q07457|SACE, Q08273|SACE, Q12161|SACE
OG0000074	Q59R28|CAAL, Q59WF4|CAAL, Q5A687|CAAL, Q5AD72|CAAL			C0NB70|HICA		P38069|SACE, P46982|SACE
OG0000075	Q59Q46|CAAL	CNAG_00441|CRNE		C0NBC7|HICA		P38697|SACE, P50094|SACE, P50095|SACE	evm.model.chr_01.2360|ZYTR
OG0000076	Q59WG3|CAAL		FOTG_03968|FOTG	A6QYJ5|HICA, C0NF61|HICA, C0NF62|HICA		P25694|SACE	evm.model.chr_02.986|ZYTR
OG0000077	Q59YF0|CAAL	CNAG_05615|CRNE		C0NVY4|HICA	C0SJE5|PABR	P32867|SACE, P39926|SACE	evm.model.chr_01.1432|ZYTR
OG0000078	A0A1D8PQ89|CAAL, O42817|CAAL	CNAG_04114|CRNE		C0NKW7|HICA		P32905|SACE, P46654|SACE	evm.model.chr_01.1876|ZYTR
OG0000079	A0A1D8PPC9|CAAL, A0A1D8PPD8|CAAL, A0A1D8PPE6|CAAL		FOTG_13701|FOTG			P38993|SACE, P43561|SACE, Q04399|SACE
OG0000080	Q59QD6|CAAL	CNAG_06125|CRNE	FOTG_01933|FOTG	A6RGN1|HICA, P40911|HICA		P02994|SACE	evm.model.chr_04.370|ZYTR
OG0000081	Q59XW4|CAAL, Q8NJN3|CAAL		FOTG_13226|FOTG	A6QW49|HICA, C0NJX2|HICA		P52910|SACE	evm.model.chr_01.500|ZYTR
OG0000082	A0A1D8PTP9|CAAL, Q96UX5|CAAL			C0NKY1|HICA		P31539|SACE, P32794|SACE, P33416|SACE, P52917|SACE
OG0000083	A0A1D8PQP2|CAAL, A0A1D8PU93|CAAL					P38251|SACE, P38629|SACE, P40151|SACE, P40339|SACE, P40348|SACE
OG0000084	A0A1D8PFL9|CAAL	CNAG_04799|CRNE		C0NHN4|HICA	C1GCK9|PABR	P36105|SACE, P38754|SACE	evm.model.chr_01.1191|ZYTR
OG0000085	A0A1D8PDL6|CAAL	CNAG_00656|CRNE	FOTG_10175|FOTG	C0NXA5|HICA		P05737|SACE, Q12213|SACE	evm.model.chr_03.963|ZYTR
OG0000086	A0A1D8PKZ9|CAAL	CNAG_05918|CRNE	FOTG_07975|FOTG	A6R9F3|HICA, C0P0C5|HICA		P00830|SACE	evm.model.chr_02.62|ZYTR
OG0000087	A0A1D8PSV5|CAAL	CNAG_00116|CRNE	FOTG_03853|FOTG	A6QS58|HICA, C0NUD0|HICA		P05750|SACE	evm.model.chr_05.965|ZYTR
OG0000088	Q59YH1|CAAL			C0P038|HICA		P37262|SACE, P38858|SACE, P50278|SACE, P53315|SACE	evm.model.chr_05.676|ZYTR
OG0000089	A0A1D8PF11|CAAL, Q5ANA1|CAAL	CNAG_05555|CRNE		C0NHA4|HICA		P17076|SACE, P29453|SACE	evm.model.chr_03.535|ZYTR
OG0000090	A0A1D8PEV9|CAAL, Q5A900|CAAL	CNAG_06605|CRNE	FOTG_05432|FOTG	A6RE96|HICA		P25443|SACE	evm.model.chr_05.970|ZYTR
OG0000091	Q5AGA0|CAAL, Q5APQ8|CAAL					P39106|SACE, P40549|SACE, P53059|SACE, P53745|SACE	evm.model.chr_11.556|ZYTR
OG0000092	P0CU35|CAAL, Q96W54|CAAL	CNAG_01951|CRNE		A6QY15|HICA, C0NEP3|HICA		P0C0W1|SACE, Q3E7Y3|SACE
OG0000093	O59931|CAAL	CNAG_06095|CRNE		A6RDK0|HICA, C0NYP9|HICA		P40212|SACE, Q12690|SACE	evm.model.chr_03.937|ZYTR
OG0000094	P40910|CAAL	CNAG_04004|CRNE		A6R9C3|HICA, C0P0F6|HICA		P23248|SACE, P33442|SACE	evm.model.chr_08.657|ZYTR
OG0000095	Q5A017|CAAL	CNAG_01984|CRNE	FOTG_01418|FOTG	A6QTD2|HICA, C0NTZ0|HICA		P15019|SACE, P53228|SACE
OG0000096	A0A1D8PPN6|CAAL			A6R7Y4|HICA, C0NWM3|HICA		P25037|SACE, P38061|SACE, Q02863|SACE	evm.model.chr_02.994|ZYTR
OG0000097	A0A1D8PR99|CAAL		FOTG_05803|FOTG	A6R1X2|HICA, C0NCH9|HICA		P17967|SACE, P32474|SACE	evm.model.chr_11.330|ZYTR
OG0000098	Q5AJ93|CAAL	CNAG_04445|CRNE		A6R8H2|HICA, C0NW29|HICA	C1FYR6|PABR	P26786|SACE, P48164|SACE
OG0000099	A0A1D8PF68|CAAL	CNAG_00418|CRNE	FOTG_06102|FOTG	C0NJ74|HICA		P10659|SACE, P19358|SACE	evm.model.chr_06.673|ZYTR
OG0000100	Q5AJA5|CAAL					P15938|SACE, P20095|SACE, P24384|SACE, P53131|SACE, Q04217|SACE, Q06698|SACE
OG0000101	A0A1D8PCP6|CAAL			C0NID0|HICA		P32572|SACE, P35197|SACE, P40529|SACE, P40956|SACE, Q04412|SACE
OG0000102	Q5A507|CAAL		FOTG_03696|FOTG, FOTG_12995|FOTG			P30771|SACE, P32644|SACE, P38859|SACE, Q00416|SACE
OG0000103	A0A1D8PCZ5|CAAL, A0A1D8PFR4|CAAL	CNAG_00483|CRNE	FOTG_00295|FOTG	A6REZ5|HICA		P60010|SACE	evm.model.chr_10.348|ZYTR
OG0000104	A0A1D8PFH5|CAAL		FOTG_08674|FOTG	C0NKP8|HICA		P32319|SACE, P40438|SACE, P40890|SACE, P53751|SACE
OG0000105	A0A1D8PGY8|CAAL	CNAG_02331|CRNE	FOTG_09260|FOTG	C0NLR5|HICA		O13516|SACE, P05755|SACE	evm.model.chr_13.361|ZYTR
OG0000106	Q59T35|CAAL, Q5AKX2|CAAL		FOTG_09767|FOTG	A6R116|HICA, C0NQI2|HICA		P21375|SACE, P32614|SACE
OG0000107	A0A1D8PH52|CAAL			A6RG55|HICA, C0NNM0|HICA, C0NWZ0|HICA		P41338|SACE	evm.model.chr_05.590|ZYTR, evm.model.chr_10.419|ZYTR
OG0000108	P82610|CAAL	CNAG_01890|CRNE	FOTG_06890|FOTG	A6R7F7|HICA, C0NIW4|HICA	C0SIT3|PABR	P05694|SACE
OG0000109	A0A1D8PFS4|CAAL	CNAG_07561|CRNE	FOTG_05646|FOTG	A6RA96|HICA	C1G8R5|PABR	P38720|SACE, P53319|SACE
OG0000110	A0A1D8PHH7|CAAL, A0A1D8PS79|CAAL	CNAG_03920|CRNE		C0NAW4|HICA		P21954|SACE, P41939|SACE, P53982|SACE
OG0000111	A0A1D8PPB1|CAAL, P87219|CAAL		FOTG_08843|FOTG	A6QTC0|HICA, C0NMM6|HICA, C0NTX9|HICA		P32573|SACE
OG0000112	A0A1D8PGI8|CAAL			C0NQD6|HICA, C0NV96|HICA		P14843|SACE, P32449|SACE	evm.TU.chr_07-1.137|ZYTR, evm.model.chr_02.799|ZYTR
OG0000113		CNAG_00150|CRNE, CNAG_04625|CRNE	FOTG_12971|FOTG	A6QTC9|HICA, C0NTY8|HICA		P09232|SACE, P25036|SACE
OG0000114			FOTG_16226|FOTG, FOTG_16558|FOTG, FOTG_17016|FOTG, FOTG_17511|FOTG, FOTG_18232|FOTG, FOTG_18740|FOTG			P35187|SACE
OG0000115				C0NBP7|HICA, C0NXZ3|HICA		P22517|SACE, P27466|SACE, P27636|SACE, P38623|SACE, P53599|SACE
OG0000116	Q9URB4|CAAL		FOTG_09880|FOTG	A6QRK4|HICA, C0NUY1|HICA	C1G1C8|PABR	P14540|SACE
OG0000117	A0A1D8PNW1|CAAL, Q59XX2|CAAL, Q5AIB2|CAAL					P53189|SACE, P53334|SACE, Q04951|SACE
OG0000118	P10613|CAAL		FOTG_11136|FOTG, FOTG_11866|FOTG, FOTG_12594|FOTG	A6QYW3|HICA		P10614|SACE
OG0000119	Q5AJB1|CAAL		FOTG_00581|FOTG	A6QSP8|HICA, C0NT97|HICA		P09932|SACE, P17255|SACE
OG0000120	Q5AGZ8|CAAL, Q5AK53|CAAL		FOTG_03646|FOTG	C0NZ50|HICA		P16861|SACE, P16862|SACE
OG0000121	Q5A0M4|CAAL	CNAG_06840|CRNE	FOTG_03516|FOTG	C0NSN4|HICA		P32324|SACE	evm.model.chr_02.394|ZYTR
OG0000122	P83784|CAAL		FOTG_04874|FOTG	A6REW1|HICA, C0P013|HICA		P0CS90|SACE, P39987|SACE
OG0000123	O93827|CAAL, Q5AL34|CAAL			A6QVZ5|HICA, C0NJR8|HICA		P41940|SACE	evm.model.chr_03.549|ZYTR
OG0000124	Q59VP1|CAAL	CNAG_06746|CRNE		A6R1L7|HICA, C0NZ94|HICA		P02293|SACE, P02294|SACE
OG0000125	Q5AK59|CAAL, Q5APM7|CAAL					P15424|SACE, P20448|SACE, P25808|SACE, Q03532|SACE
OG0000126	A0A1D8PDL0|CAAL, Q9P8E3|CAAL		FOTG_07351|FOTG	C0NE03|HICA		P32915|SACE, P38353|SACE
OG0000127	Q59LU0|CAAL, Q5A4E2|CAAL			C0NAF4|HICA		P06634|SACE, P24783|SACE, P24784|SACE
OG0000128	Q5AMP4|CAAL	CNAG_03225|CRNE	FOTG_09007|FOTG	A6R2W1|HICA, C0NDH1|HICA		P17505|SACE
OG0000129	A0A1D8PFX8|CAAL			A6RDX2|HICA, C0NXJ2|HICA	C1G2S7|PABR	P39958|SACE	evm.model.chr_04.211|ZYTR
OG0000130	Q59TE0|CAAL	CNAG_06447|CRNE		C0NEU1|HICA		P05740|SACE, P46990|SACE	evm.model.chr_02.569|ZYTR
OG0000131	A0A1D8PFK5|CAAL			C0NDJ0|HICA, C0NSP8|HICA, C0NSQ0|HICA	C1G5Z8|PABR	P29465|SACE
OG0000132	A0A1D8PDA0|CAAL, A0A1D8PDA4|CAAL		FOTG_16567|FOTG			P40579|SACE, P40580|SACE, Q08651|SACE
OG0000133	Q5A943|CAAL			C0NV42|HICA		P25627|SACE, P38074|SACE	evm.model.chr_02.676|ZYTR, evm.model.chr_09.290|ZYTR
OG0000134	A0A1D8PDN3|CAAL, Q5AF44|CAAL			C0NRJ9|HICA	C1H665|PABR	P38013|SACE	evm.model.chr_02.196|ZYTR
OG0000135	A0A1D8PRL4|CAAL, Q59SM8|CAAL	CNAG_07746|CRNE				P07245|SACE, P09440|SACE	evm.model.chr_01.2237|ZYTR
OG0000136	A0A1D8PDT3|CAAL	CNAG_05904|CRNE		C0NVE4|HICA		P06367|SACE, P39516|SACE	evm.model.chr_02.727|ZYTR
OG0000137	Q59TC4|CAAL, Q59VG1|CAAL	CNAG_00992|CRNE		C0NMX2|HICA		P48570|SACE, Q12122|SACE
OG0000138	A0A1D8PHR5|CAAL, A0A1D8PT02|CAAL, A0A1D8PT03|CAAL					P25349|SACE, P38234|SACE, Q12335|SACE
OG0000139	A0A1D8PH21|CAAL			A6R3H7|HICA, C0NAB7|HICA	C1G9X9|PABR	O14455|SACE, P05745|SACE
OG0000140	O94083|CAAL			A6RAN3|HICA, C0NSS1|HICA		P19211|SACE, P23301|SACE	evm.model.chr_10.290|ZYTR
OG0000141	Q9UVJ4|CAAL	CNAG_02144|CRNE		A6QWU3|HICA, C0NKI2|HICA		P0CX43|SACE	evm.model.chr_01.171|ZYTR
OG0000142	Q96VB9|CAAL		FOTG_09949|FOTG	A6QTS7|HICA, C0NNM5|HICA		P32589|SACE, P32590|SACE
OG0000143	P83781|CAAL	CNAG_02974|CRNE		C0NIQ1|HICA		P04840|SACE, P40478|SACE	evm.model.chr_12.281|ZYTR
OG0000144	Q5AFB4|CAAL, Q96WL3|CAAL			C0NEA2|HICA, C0NY90|HICA		P23202|SACE	evm.model.chr_10.499|ZYTR
OG0000145	A0A1D8PQQ5|CAAL	CNAG_04883|CRNE	FOTG_00709|FOTG	A6RGA1|HICA		P0CX55|SACE	evm.model.chr_02.434|ZYTR
OG0000146	A0A1D8PQ55|CAAL, Q5A8H8|CAAL			C0NCT3|HICA, C0NUH0|HICA		P38199|SACE	evm.model.chr_05.692|ZYTR
OG0000147	A0A1D8PGT3|CAAL, Q59Y21|CAAL		FOTG_12688|FOTG	C0NJY7|HICA		P39940|SACE, Q03280|SACE
OG0000148	A0A1D8PK43|CAAL	CNAG_01224|CRNE	FOTG_02704|FOTG	A6RCV5|HICA		P0CX49|SACE	evm.model.chr_06.334|ZYTR
OG0000149	Q5A5A0|CAAL	CNAG_06917|CRNE		A6RB72|HICA, C0NMI3|HICA		P34227|SACE	evm.model.chr_04.349|ZYTR
OG0000150	A0A1D8PFG4|CAAL	CNAG_00779|CRNE		A6QRP9|HICA, C0NV31|HICA		P0C2H6|SACE, P0C2H7|SACE
OG0000151	Q5AML3|CAAL			C0NNY6|HICA, C0NTC5|HICA		P40471|SACE, Q05016|SACE	evm.model.chr_09.600|ZYTR
OG0000152	Q59WW7|CAAL, Q59WW8|CAAL			C0NI23|HICA	C1GC65|PABR	P38143|SACE, P40581|SACE
OG0000153	A0A1D8PMH8|CAAL	CNAG_01577|CRNE		A6R7P3|HICA, C0NIM4|HICA		P07262|SACE, P39708|SACE
OG0000154	A0A1D8PE79|CAAL		FOTG_01799|FOTG	C0NAZ6|HICA		P35845|SACE, P38713|SACE, Q12451|SACE
OG0000155	Q59P43|CAAL			A6R6C9|HICA, C0NHE6|HICA		P32835|SACE, P32836|SACE	evm.model.chr_01.1796|ZYTR
OG0000156	A0A1D8PEY9|CAAL	CNAG_01170|CRNE		C0NVC6|HICA	C1G0G4|PABR	P02407|SACE, P14127|SACE
OG0000157	A0A1D8PQS0|CAAL			A6R5E8|HICA, C0NC89|HICA, C0NC90|HICA		P05317|SACE	evm.model.chr_05.113|ZYTR
OG0000158	A0A1D8PF08|CAAL, Q5A7P6|CAAL	CNAG_05232|CRNE		A6RFU9|HICA		P0CX45|SACE	evm.model.chr_08.429|ZYTR
OG0000159	Q5A5Q8|CAAL	CNAG_00640|CRNE		A6RC79|HICA, C0NLP3|HICA		P0CX35|SACE	evm.model.chr_13.146|ZYTR
OG0000160	A0A1D8PL14|CAAL	CNAG_02852|CRNE, CNAG_05134|CRNE		C0NXH6|HICA		P07991|SACE	evm.TU.chr_07-1.532|ZYTR
OG0000161	A0A1D8PRR7|CAAL	CNAG_05759|CRNE	FOTG_08528|FOTG			P32874|SACE, Q00955|SACE	evm.model.chr_03.1023|ZYTR
OG0000162	A0A1D8PCW6|CAAL	CNAG_03780|CRNE	FOTG_06560|FOTG	C0NVE6|HICA		P0CX52|SACE	evm.model.chr_02.1303|ZYTR
OG0000163	A0A1D8PRZ8|CAAL	CNAG_03052|CRNE		C0NQU3|HICA		P25646|SACE, P34221|SACE, P39966|SACE
OG0000164	A0A1D8PJI6|CAAL		FOTG_04722|FOTG	C0NAW9|HICA		P27351|SACE, P36000|SACE, P46682|SACE
OG0000165	Q5APD2|CAAL	CNAG_05653|CRNE		A6R626|HICA, C0NHQ2|HICA		P21826|SACE, P30952|SACE
OG0000166	A0A1D8PSH3|CAAL	CNAG_00061|CRNE		A6R9J0|HICA, C0P090|HICA		P00890|SACE, P08679|SACE
OG0000167	P46273|CAAL	CNAG_03358|CRNE	FOTG_17895|FOTG	A6R178|HICA, C0NJB1|HICA		P00560|SACE
OG0000168	Q59SF7|CAAL					P32478|SACE, P46999|SACE, P47001|SACE, Q03178|SACE, Q03180|SACE
OG0000169	Q59QH2|CAAL		FOTG_03194|FOTG	C0NRF5|HICA, C0NWH9|HICA			evm.model.chr_01.1310|ZYTR, evm.model.chr_03.639|ZYTR
OG0000170	Q5AG68|CAAL	CNAG_02285|CRNE, CNAG_04577|CRNE		A6QT38|HICA, C0NTN5|HICA		P36010|SACE
OG0000171	P46614|CAAL	CNAG_01820|CRNE		A6RDS3|HICA, C0NYL1|HICA		P00549|SACE, P52489|SACE
OG0000172	O74261|CAAL	CNAG_03891|CRNE		A6R9H0|HICA, C0P0B3|HICA		P19882|SACE	evm.model.chr_08.827|ZYTR
OG0000173	A0A1D8PPG7|CAAL	CNAG_05725|CRNE		A6RGX3|HICA, C0NZL2|HICA		P06168|SACE	evm.model.chr_01.2053|ZYTR
OG0000174	A0A1D8PRC2|CAAL		FOTG_03041|FOTG	C0NX46|HICA		P00729|SACE, P09620|SACE, P38109|SACE
OG0000175	O13289|CAAL	CNAG_00575|CRNE, CNAG_04981|CRNE		A6REJ9|HICA, C0NVF6|HICA		P06115|SACE
OG0000176	A0A1D8PHC9|CAAL, A0A1D8PL85|CAAL, Q59N40|CAAL			A6RGB2|HICA, C0NX61|HICA		P23542|SACE
OG0000177		CNAG_00699|CRNE, CNAG_02850|CRNE, CNAG_06411|CRNE		C0NH04|HICA		P53832|SACE	evm.model.chr_05.336|ZYTR
OG0000178			FOTG_01377|FOTG	C0NFW3|HICA, C0NS41|HICA		P25386|SACE, P32380|SACE, P32908|SACE
OG0000179			FOTG_07196|FOTG, FOTG_08812|FOTG, FOTG_12746|FOTG, FOTG_15377|FOTG, FOTG_16641|FOTG, FOTG_17948|FOTG
OG0000180				C0NRU5|HICA		P36106|SACE, P36124|SACE, P38827|SACE, P42948|SACE, Q08923|SACE
OG0000181						P17695|SACE, P25373|SACE, P38068|SACE, Q05926|SACE, Q12438|SACE, Q12498|SACE
OG0000182	Q8TGH6|CAAL	CNAG_03996|CRNE	FOTG_02263|FOTG	C0NJ52|HICA		P32621|SACE
OG0000183	Q5A688|CAAL, Q5ADM9|CAAL		FOTG_05378|FOTG			P31382|SACE, P47190|SACE
OG0000184	P83774|CAAL		FOTG_02708|FOTG	A6RBM3|HICA		P38011|SACE	evm.model.chr_04.850|ZYTR
OG0000185	Q5AMT2|CAAL		FOTG_03774|FOTG	A6QWS1|HICA, C0NKE9|HICA		P15703|SACE
OG0000186	Q5AJC0|CAAL			C0NBI6|HICA		P32623|SACE, Q05790|SACE	evm.model.chr_01.2285|ZYTR
OG0000187	Q9P940|CAAL			A6QYQ4|HICA, C0NFD3|HICA		P00942|SACE	evm.model.chr_02.163|ZYTR
OG0000188	P53704|CAAL		FOTG_05746|FOTG	C0P131|HICA		P0CF18|SACE, P14742|SACE
OG0000189	Q5AIR7|CAAL		FOTG_01341|FOTG			P53753|SACE, Q12168|SACE	evm.model.chr_03.1059|ZYTR
OG0000190	Q5A4W7|CAAL		FOTG_03385|FOTG	A6RDC9|HICA, C0NYY2|HICA		P07149|SACE
OG0000191	P53697|CAAL			C0NIP4|HICA		P23642|SACE, P32629|SACE, P39107|SACE
OG0000192	Q59PT0|CAAL	CNAG_04439|CRNE		C0NSJ0|HICA		P16140|SACE	evm.model.chr_04.328|ZYTR
OG0000193	A0A1D8PK65|CAAL	CNAG_02100|CRNE	FOTG_03386|FOTG			P19097|SACE	evm.model.chr_03.59|ZYTR
OG0000194	Q59S78|CAAL			A6R5D2|HICA, C0NCA7|HICA		P20606|SACE	evm.model.chr_01.889|ZYTR
OG0000195	P53698|CAAL	CNAG_00716|CRNE		A6RAF0|HICA		P00044|SACE, P00045|SACE
OG0000196	Q59R99|CAAL		FOTG_06268|FOTG	C0NJV7|HICA		P32563|SACE, P37296|SACE
OG0000197	A0A1D8PCL1|CAAL, Q59VZ0|CAAL, Q5A8J5|CAAL			C0NVF3|HICA		P43562|SACE
OG0000198	A0A1D8PTB5|CAAL			A6RDI9|HICA, C0NYR4|HICA		P53312|SACE	evm.model.chr_03.857|ZYTR
OG0000199	Q5AKA5|CAAL			A6R1N5|HICA, C0NZA7|HICA		P43616|SACE	evm.model.chr_01.1831|ZYTR
OG0000200	Q5AG89|CAAL	CNAG_05847|CRNE		C0NN44|HICA		P29509|SACE, P38816|SACE
OG0000201	A0A1D8PCX8|CAAL	CNAG_02234|CRNE				P05739|SACE, Q02326|SACE	evm.model.chr_01.772|ZYTR
OG0000202	Q59W33|CAAL, Q59XU9|CAAL			C0NQD2|HICA		P41911|SACE, Q00055|SACE
OG0000203	Q5A668|CAAL		FOTG_13436|FOTG	C0NYB0|HICA, C0NZ78|HICA		P00175|SACE
OG0000204	Q59VN4|CAAL	CNAG_01648|CRNE		A6R2M7|HICA, C0NL59|HICA		P02309|SACE
OG0000205	Q5A6R1|CAAL	CNAG_01486|CRNE				P05748|SACE, P54780|SACE	evm.model.chr_01.1657|ZYTR
OG0000206	A0A1D8PTD1|CAAL					P03965|SACE, P07258|SACE, P07259|SACE	evm.model.chr_05.328|ZYTR
OG0000207	A0A1D8PDZ1|CAAL	CNAG_00821|CRNE		C0NBJ7|HICA		P40525|SACE, P87262|SACE
OG0000208	A0A1D8PJB0|CAAL		FOTG_08025|FOTG, FOTG_11025|FOTG	C0NAX2|HICA		P53622|SACE
OG0000209	Q5A6R2|CAAL			C0NAF8|HICA		P38009|SACE, P54113|SACE	evm.TU.chr_07-1.273|ZYTR
OG0000210	A0A1D8PQK5|CAAL	CNAG_00450|CRNE		A6QY03|HICA, C0NEM8|HICA		P04173|SACE
OG0000211	A0A1D8PRM7|CAAL			A6R9P3|HICA, C0NI99|HICA		P10963|SACE	evm.model.chr_05.901|ZYTR
OG0000212	Q59WG6|CAAL	CNAG_01169|CRNE		A6R3T9|HICA, C0NAK7|HICA		P38821|SACE
OG0000213	Q5AGZ7|CAAL	CNAG_02928|CRNE		A6RFM8|HICA, C0NRD6|HICA		P26321|SACE
OG0000214	A0A1D8PGN9|CAAL, Q59SI4|CAAL			C0P017|HICA		P46970|SACE, Q04175|SACE
OG0000215	Q5AL17|CAAL			A6R5U1|HICA		Q12074|SACE, Q12455|SACE	evm.model.chr_01.1122|ZYTR
OG0000216	A0A1D8PJ26|CAAL		FOTG_07971|FOTG	A6QVX8|HICA		P20967|SACE	evm.model.chr_03.1290|ZYTR
OG0000217	Q59LS1|CAAL	CNAG_01884|CRNE		A6R2R5|HICA		P14126|SACE	evm.model.chr_01.484|ZYTR
OG0000218	Q5AQ76|CAAL		FOTG_07454|FOTG	C0NH74|HICA		P40482|SACE, P53953|SACE
OG0000219	A0A1D8PRR5|CAAL	CNAG_00930|CRNE		C0NL77|HICA		P22768|SACE	evm.model.chr_02.679|ZYTR
OG0000220	A0A1D8PHF5|CAAL	CNAG_00703|CRNE		C0NHE0|HICA		P0C2H8|SACE, P0C2H9|SACE
OG0000221	A0A1D8PK30|CAAL	CNAG_00771|CRNE		A6R1A8|HICA	C0S5L5|PABR	P0CX84|SACE
OG0000222	Q59WJ7|CAAL, Q5A473|CAAL	CNAG_02726|CRNE		C0NLC5|HICA		P40531|SACE
OG0000223	A0A1D8PR11|CAAL	CNAG_00935|CRNE		A6R882|HICA, C0NWB4|HICA			evm.model.chr_06.849|ZYTR
OG0000224	Q5A2A5|CAAL			C0NE28|HICA		P38088|SACE, Q06817|SACE	evm.model.chr_08.538|ZYTR
OG0000225	A0A1D8PEW1|CAAL, O74254|CAAL		FOTG_02490|FOTG	C0NTN6|HICA		P38138|SACE
OG0000226	A0A1D8PHH4|CAAL	CNAG_05800|CRNE		C0NAQ6|HICA		P05744|SACE, P41056|SACE
OG0000227	A0A1D8PGB7|CAAL, A0A1D8PGL6|CAAL			C0NHA1|HICA		Q05785|SACE, Q12518|SACE
OG0000228	A0A1D8PDC4|CAAL	CNAG_05750|CRNE		C0NG75|HICA		P07251|SACE	evm.model.chr_01.509|ZYTR
OG0000229	A0A1D8PIF0|CAAL, A0A1D8PQJ1|CAAL					P40561|SACE, Q08208|SACE, Q08920|SACE
OG0000230	A0A1D8PL99|CAAL	CNAG_01152|CRNE		A6QWA9|HICA, C0NJY5|HICA		P0CX37|SACE
OG0000231	A0A1D8PPE0|CAAL			C0NBT1|HICA	C1GK99|PABR	P05756|SACE	evm.model.chr_05.82|ZYTR
OG0000232	A0A1D8PSC5|CAAL	CNAG_03747|CRNE		A6R1J7|HICA		P02406|SACE	evm.model.chr_06.652|ZYTR
OG0000233	Q5AJF7|CAAL	CNAG_01480|CRNE		C0NC43|HICA	C1GKL7|PABR	P0CX53|SACE
OG0000234	A0A1D8PPS9|CAAL		FOTG_04076|FOTG	C0NAF9|HICA		P22137|SACE	evm.TU.chr_07-1.318|ZYTR
OG0000235	A0A1D8PPK1|CAAL, Q5A4J9|CAAL		FOTG_15482|FOTG			P41816|SACE, Q03558|SACE
OG0000236	Q5AP79|CAAL	CNAG_06377|CRNE		C0NEQ9|HICA		P23641|SACE	evm.model.chr_02.104|ZYTR
OG0000237	A0A1D8PHP8|CAAL			C0NVP9|HICA	C1GN52|PABR	P25613|SACE, P32907|SACE
OG0000238	Q59TZ8|CAAL			A6R0N4|HICA, C0NRK3|HICA		P17709|SACE, Q04409|SACE
OG0000239	A0A1D8PDE8|CAAL			A6QVP0|HICA, C0NJH1|HICA		P38219|SACE	evm.model.chr_01.650|ZYTR
OG0000240	A0A1D8PKV4|CAAL, Q5A6L1|CAAL			A6RFS7|HICA, C0NRH1|HICA		P08417|SACE
OG0000241	Q5A850|CAAL			C0NTA6|HICA		P23337|SACE, P27472|SACE	evm.model.chr_08.365|ZYTR
OG0000242	A0A1D8PHW1|CAAL	CNAG_07839|CRNE		C0NAG5|HICA		P0C0W9|SACE, Q3E757|SACE
OG0000243	Q5A6A1|CAAL	CNAG_03283|CRNE		C0NRH5|HICA		P04449|SACE, P24000|SACE
OG0000244	Q59T44|CAAL	CNAG_03198|CRNE		C0NST9|HICA		P0CX39|SACE	evm.model.chr_01.536|ZYTR
OG0000245	Q59RI1|CAAL		FOTG_06746|FOTG	C0NL66|HICA		P09436|SACE	evm.model.chr_01.2168|ZYTR
OG0000246	A0A1D8PS56|CAAL			C0NPD0|HICA		P36156|SACE, P48239|SACE, Q04806|SACE
OG0000247	A0A1D8PFS0|CAAL			C0NHR5|HICA	C1GCG8|PABR	P31109|SACE, P33328|SACE
OG0000248	Q5AIB8|CAAL	CNAG_03739|CRNE		A6R237|HICA		P41805|SACE	evm.model.chr_06.307|ZYTR
OG0000249	Q5A7P7|CAAL	CNAG_01204|CRNE		A6R2F7|HICA, C0ND07|HICA		P09457|SACE
OG0000250	Q59U59|CAAL	CNAG_00581|CRNE	FOTG_06834|FOTG	C0NV12|HICA		P07267|SACE
OG0000251	A0A1D8PTG2|CAAL, Q59PA1|CAAL		FOTG_06587|FOTG		C0SJF8|PABR	P32791|SACE
OG0000252	P29717|CAAL	CNAG_00799|CRNE, CNAG_02225|CRNE				P23776|SACE, P32603|SACE
OG0000253	A0A1D8PKW2|CAAL			A6R115|HICA, C0NQI1|HICA		P09201|SACE	evm.model.chr_03.1043|ZYTR
OG0000254	P83776|CAAL			C0NCL0|HICA		P04806|SACE, P04807|SACE	evm.model.chr_06.196|ZYTR
OG0000255	A0A1D8PSA9|CAAL			A6RGP1|HICA, C0NUW5|HICA		P33401|SACE, P37012|SACE
OG0000256	Q5AIA6|CAAL	CNAG_06908|CRNE		A6R037|HICA		P43545|SACE, P53824|SACE
OG0000257	A0A1D8PQH5|CAAL, Q5A8Z4|CAAL			A6QVY6|HICA, C0NJR1|HICA		P00447|SACE
OG0000258	P83780|CAAL	CNAG_03916|CRNE		A6REY7|HICA, C0NZZ0|HICA		P12709|SACE
OG0000259	Q59RQ6|CAAL	CNAG_02399|CRNE, CNAG_07004|CRNE				P09624|SACE, P41921|SACE
OG0000260	Q59WF0|CAAL		FOTG_12116|FOTG	C0NHD9|HICA	C1H2H3|PABR	P49954|SACE
OG0000261	Q9Y872|CAAL			A6QV05|HICA, C0NYK0|HICA		P08536|SACE	evm.model.chr_13.112|ZYTR
OG0000262	A0A1D8PCG4|CAAL	CNAG_05293|CRNE		C0ND42|HICA	C0S309|PABR	Q12096|SACE
OG0000263		CNAG_00919|CRNE, CNAG_01040|CRNE, CNAG_01879|CRNE	FOTG_10448|FOTG, FOTG_11851|FOTG
OG0000264		CNAG_03245|CRNE	FOTG_05841|FOTG	C0NAS1|HICA		P11412|SACE	evm.model.chr_08.122|ZYTR
OG0000265		CNAG_07771|CRNE		C0NUQ8|HICA		P18962|SACE, P33894|SACE	evm.model.chr_06.488|ZYTR
OG0000266		CNAG_04640|CRNE	FOTG_02422|FOTG	A6R5M6|HICA, C0NRR2|HICA			evm.model.chr_09.243|ZYTR
OG0000267				A6QRM3|HICA, A6REJ3|HICA, C0NV05|HICA, C0NVG0|HICA, C0NZL5|HICA
OG0000268				C0NI11|HICA, C0NRC3|HICA	C0SGF9|PABR	P08539|SACE, P10823|SACE
OG0000269						P12630|SACE, P32329|SACE, P40583|SACE, P53379|SACE, Q12303|SACE
OG0000270	A0A1D8PQB9|CAAL, P0CU38|CAAL, Q59L12|CAAL, Q5A8T4|CAAL
OG0000271	P40953|CAAL, P40954|CAAL, Q5AAH2|CAAL					P29029|SACE
OG0000272	Q5AME2|CAAL		FOTG_14636|FOTG			P08566|SACE	evm.model.chr_11.485|ZYTR
OG0000273	Q5ACZ2|CAAL			C0NHR2|HICA		P36091|SACE, Q05031|SACE
OG0000274	Q59KI0|CAAL	CNAG_02748|CRNE		C0NB93|HICA		P32861|SACE
OG0000275	Q9Y7F0|CAAL	CNAG_03482|CRNE				P34760|SACE, Q04120|SACE
OG0000276	Q5A8K2|CAAL			C0NKL8|HICA		P40825|SACE	evm.model.chr_05.593|ZYTR
OG0000277	Q59LF3|CAAL		FOTG_02929|FOTG			P38822|SACE, P39743|SACE
OG0000278	G1UB37|CAAL		FOTG_03869|FOTG			Q07824|SACE, Q12256|SACE
OG0000279	Q9HGT6|CAAL			C0NE91|HICA		P07284|SACE	evm.model.chr_08.13|ZYTR
OG0000280	A0A1D8PEG3|CAAL		FOTG_08974|FOTG	C0NN41|HICA		P13134|SACE
OG0000281	Q59MN0|CAAL	CNAG_00354|CRNE		C0NFD1|HICA		P39968|SACE
OG0000282	Q5AEN1|CAAL			A6RBU0|HICA, C0NND7|HICA		P00431|SACE
OG0000283	A0A1D8PKY7|CAAL			A6QYA0|HICA, C0NEX3|HICA		P00815|SACE
OG0000284	P31353|CAAL			A6R3D1|HICA		P07283|SACE	evm.TU.chr_07-1.161|ZYTR
OG0000285	A0A1D8PLR7|CAAL			C0NPN5|HICA		P16603|SACE, Q12181|SACE
OG0000286	Q5A4Q1|CAAL	CNAG_02007|CRNE		C0NYE4|HICA		P07170|SACE
OG0000287	Q5AGZ9|CAAL		FOTG_07603|FOTG	C0P057|HICA		Q12464|SACE
OG0000288	Q59QN7|CAAL			A6R0V6|HICA, C0NQC7|HICA		P21801|SACE
OG0000289	A0A1D8PLB5|CAAL, Q59VG6|CAAL, Q5A0J3|CAAL					P32353|SACE
OG0000290	Q5A8X6|CAAL			C0NQY8|HICA		P53598|SACE	evm.model.chr_08.421|ZYTR
OG0000291	P83783|CAAL		FOTG_04070|FOTG	C0NJC3|HICA		P39954|SACE
OG0000292	Q5ADS0|CAAL		FOTG_01354|FOTG	C0NMY3|HICA		P0CG63|SACE
OG0000293	P83778|CAAL, Q5A5S6|CAAL			A6R9B0|HICA, C0P046|HICA
OG0000294	A0A1D8PRP8|CAAL, Q5A644|CAAL			C0NNE2|HICA		P07264|SACE
OG0000295	P83777|CAAL			A6R3U9|HICA, C0NAJ6|HICA		P00817|SACE
OG0000296	Q5AKW4|CAAL			A6QRQ8|HICA, C0NV40|HICA		P38628|SACE
OG0000297	Q59T95|CAAL			C0NMD6|HICA		P32582|SACE	evm.model.chr_05.637|ZYTR
OG0000298	A0A1D8PDA6|CAAL			C0NBV1|HICA		P17157|SACE, P54199|SACE
OG0000299	A0A1D8PDE3|CAAL		FOTG_09338|FOTG	C0NGY5|HICA		P32074|SACE
OG0000300	A0A1D8PCG7|CAAL			A6R4E0|HICA		P0C0V8|SACE, Q3E754|SACE
OG0000301	A0A1D8PHC4|CAAL					P47135|SACE, Q04373|SACE, Q07807|SACE
OG0000302	A0A1D8PMK0|CAAL	CNAG_04609|CRNE		A6RB60|HICA, C0NMG7|HICA
OG0000303	Q5A5V6|CAAL			A6RDB1|HICA, C0NZ02|HICA		P32473|SACE
OG0000304	A0A1D8PI15|CAAL			C0NH92|HICA		P46784|SACE, Q08745|SACE
OG0000305	Q5AG43|CAAL			A6QYH3|HICA		P26783|SACE	evm.model.chr_02.549|ZYTR
OG0000306	A0A1D8PR50|CAAL			C0NY06|HICA		P40070|SACE, P43321|SACE
OG0000307	A0A1D8PQN0|CAAL			C0NWV5|HICA		P0C0X0|SACE, Q3E7X9|SACE
OG0000308	A0A1D8PS91|CAAL					P48837|SACE, P49687|SACE, Q02630|SACE
OG0000309	A0A1D8PPX6|CAAL		FOTG_02031|FOTG	C0NYE2|HICA		Q04869|SACE
OG0000310	Q59PV8|CAAL	CNAG_07487|CRNE		C0NHN6|HICA		P30902|SACE
OG0000311	Q5AF62|CAAL			C0NX00|HICA		P32802|SACE, Q04562|SACE
OG0000312	Q5ALU8|CAAL		FOTG_06092|FOTG	C0NFY5|HICA		P39007|SACE
OG0000313	A0A1D8PRH6|CAAL			A6RF00|HICA, C0NZX6|HICA		P40302|SACE
OG0000314	A0A1D8PUB9|CAAL					P0CW41|SACE, P53051|SACE, Q08295|SACE
OG0000315	Q5AB87|CAAL			C0NU76|HICA		P26784|SACE, P26785|SACE
OG0000316	Q5A3K7|CAAL			C0NE90|HICA		P40054|SACE, P40510|SACE
OG0000317	A0A1D8PK61|CAAL	CNAG_03000|CRNE				P07280|SACE, P07281|SACE
OG0000318	A0A1D8PTI7|CAAL			C0NXQ7|HICA		P35997|SACE, P38711|SACE
OG0000319	A0A1D8PF54|CAAL		FOTG_11481|FOTG	C0NLI0|HICA		P25297|SACE
OG0000320	A0A1D8PHR0|CAAL			C0NG27|HICA		P07806|SACE	evm.model.chr_05.641|ZYTR
OG0000321	A0A1D8PN68|CAAL, A0A1D8PSA4|CAAL			C0NR65|HICA		Q06624|SACE
OG0000322	A0A1D8PI22|CAAL			C0NB41|HICA, C0P0V9|HICA		P52923|SACE
OG0000323	A0A1D8PKJ3|CAAL			C0NPC9|HICA		P22515|SACE	evm.model.chr_09.706|ZYTR
OG0000324	A0A1D8PMU8|CAAL			C0NWI6|HICA		Q02821|SACE	evm.model.chr_02.374|ZYTR
OG0000325	A0A1D8PF22|CAAL		FOTG_12974|FOTG	C0P0G8|HICA		P33767|SACE
OG0000326	A0A1D8PQ26|CAAL			C0NR06|HICA		P47143|SACE	evm.model.chr_02.245|ZYTR
OG0000327	Q9B8D8|CAAL			C0P1G5|HICA, C0P1H3|HICA		P00410|SACE
OG0000328	Q5AP66|CAAL			C0NTQ2|HICA	C1GJS2|PABR	P47008|SACE
OG0000329	Q5AGD1|CAAL			C0NXY4|HICA		Q12354|SACE	evm.model.chr_01.1628|ZYTR
OG0000330	Q5AML1|CAAL		FOTG_10174|FOTG	C0NXA3|HICA		P32497|SACE
OG0000331	Q59Z11|CAAL			A6QTZ2|HICA, C0NNU4|HICA		P47117|SACE
OG0000332	A0A1D8PM75|CAAL	CNAG_00232|CRNE		A6R236|HICA		P14120|SACE
OG0000333	A0A1D8PPS1|CAAL	CNAG_03053|CRNE		C0NE75|HICA		P04456|SACE
OG0000334	A0A1D8PNX4|CAAL		FOTG_11956|FOTG	C0NC56|HICA		Q12404|SACE
OG0000335	A0A1D8PM41|CAAL	CNAG_06811|CRNE				P05749|SACE, P56628|SACE
OG0000336	A0A1D8PGA6|CAAL, Q59TB4|CAAL			C0NWP4|HICA		Q04062|SACE
OG0000337	A0A1D8PK87|CAAL		FOTG_06015|FOTG	C0NCM9|HICA		P41543|SACE
OG0000338	A0A1D8PJ29|CAAL, A0A1D8PTV3|CAAL			C0NZF2|HICA		P08004|SACE
OG0000339	Q5A362|CAAL			C0NVJ3|HICA		P31373|SACE, P53101|SACE
OG0000340	Q5AF81|CAAL			C0P0S5|HICA		P32642|SACE, Q03835|SACE
OG0000341	Q5AND4|CAAL			C0NNW2|HICA	C0SB17|PABR	Q12434|SACE
OG0000342	A0A1D8PGY0|CAAL	CNAG_02330|CRNE				Q02753|SACE, Q12672|SACE
OG0000343	A0A1D8PU72|CAAL			C0NJV2|HICA		Q12449|SACE	evm.model.chr_03.816|ZYTR
OG0000344	Q59RB8|CAAL			A6RB46|HICA, C0NMM3|HICA		P28240|SACE
OG0000345	A0A1D8PT04|CAAL, Q59WC2|CAAL, Q5A967|CAAL			C0NGH2|HICA
OG0000346	Q5ALK3|CAAL, Q5AMN5|CAAL					P38620|SACE, P38689|SACE
OG0000347	A0A1D8PCQ5|CAAL	CNAG_04021|CRNE				P05743|SACE, P53221|SACE
OG0000348	A0A1D8PRY3|CAAL	CNAG_02485|CRNE		C0NC54|HICA		P38077|SACE
OG0000349	Q5A1Q0|CAAL			C0P1C6|HICA		Q03161|SACE	evm.model.chr_04.668|ZYTR
OG0000350	A0A1D8PDU9|CAAL			C0NYC5|HICA		Q12680|SACE	evm.model.chr_10.480|ZYTR
OG0000351	A0A1D8PGL1|CAAL, Q59UQ1|CAAL			C0NEZ9|HICA		Q07451|SACE
OG0000352	A0A1D8PSJ6|CAAL		FOTG_05502|FOTG			P43585|SACE, Q02725|SACE
OG0000353	Q5A389|CAAL	CNAG_01628|CRNE		A6RGQ4|HICA		P38701|SACE
OG0000354	A0A1D8PP00|CAAL			A6QRM9|HICA, C0NV10|HICA		P00812|SACE
OG0000355	A0A1D8PQQ3|CAAL	CNAG_06666|CRNE	FOTG_03469|FOTG			P06738|SACE
OG0000356	A0A1D8PS16|CAAL			C0NUD1|HICA		P15624|SACE	evm.model.chr_04.766|ZYTR
OG0000357	A0A1D8PF48|CAAL			C0NIW7|HICA		P53198|SACE, Q05359|SACE
OG0000358	A0A1D8PCI5|CAAL					P38714|SACE, Q05506|SACE	evm.model.chr_03.1178|ZYTR
OG0000359	A0A1D8PIR2|CAAL		FOTG_02714|FOTG	C0NMA2|HICA		P33892|SACE
OG0000360	A0A1D8PU61|CAAL			A6RC48|HICA, C0NLK3|HICA		P32771|SACE
OG0000361	A0A1D8PDU3|CAAL, Q5AA46|CAAL			C0NQV8|HICA		P0CX29|SACE
OG0000362	A0A1D8PTS0|CAAL	CNAG_05762|CRNE		C0NFV7|HICA		P02400|SACE
OG0000363	A0A1D8PS12|CAAL		FOTG_02452|FOTG	C0NH95|HICA		P26637|SACE
OG0000364	Q5A1E8|CAAL			A6RBH9|HICA, C0NUQ9|HICA		Q00711|SACE
OG0000365	A0A1D8PQE5|CAAL			A6QX79|HICA, C0NQQ9|HICA		P40066|SACE
OG0000366	A0A1D8PF53|CAAL					P32521|SACE, P34216|SACE, P35732|SACE
OG0000367	A0A1D8PTF1|CAAL			C0NWB7|HICA		P43555|SACE, Q12396|SACE
OG0000368	A0A1D8PMN9|CAAL		FOTG_07539|FOTG	C0NGQ9|HICA		P39079|SACE
OG0000369	A0A1D8PIB2|CAAL			C0NIQ0|HICA		P49089|SACE, P49090|SACE
OG0000370	A0A1D8PI00|CAAL			A6R1Z2|HICA, C0NCJ6|HICA		P33327|SACE
OG0000371	A0A1D8PJ13|CAAL		FOTG_13242|FOTG	A6REH4|HICA, C0NVI3|HICA
OG0000372	A0A1D8PE78|CAAL			C0NHH9|HICA		P33307|SACE	evm.model.chr_02.409|ZYTR
OG0000373	A0A1D8PPR2|CAAL					P38773|SACE, P38774|SACE, Q86ZR7|SACE
OG0000374	A0A1D8PRD5|CAAL					P32580|SACE, P35207|SACE, P47047|SACE
OG0000375	Q59YH4|CAAL			A6R7B6|HICA, C0NGE6|HICA		P42943|SACE
OG0000376	A0A1D8PNQ6|CAAL	CNAG_02359|CRNE				P0C0T4|SACE, Q3E792|SACE
OG0000377	Q5A7M9|CAAL			C0NJ85|HICA		P40106|SACE, P41277|SACE
OG0000378	A0A1D8PI17|CAAL, Q5A0L0|CAAL			C0NFK8|HICA		P09938|SACE
OG0000379	A0A1D8PCV8|CAAL					P35177|SACE, Q02206|SACE, Q07442|SACE
OG0000380	A0A1D8PNG6|CAAL			A6R458|HICA, C0NB30|HICA		P43123|SACE
OG0000381	A0A1D8PSY1|CAAL	CNAG_00457|CRNE		C0NN56|HICA		P32288|SACE
OG0000382	A0A1D8PEV5|CAAL			C0NUK1|HICA		P32368|SACE, Q12271|SACE
OG0000383	Q5A6M6|CAAL		FOTG_09897|FOTG	C0NKD5|HICA		P41810|SACE
OG0000384	A0A1D8PR93|CAAL			C0NXV1|HICA	C1GFG5|PABR	P53551|SACE
OG0000385	A0A1D8PNY6|CAAL, A0A1D8PQ62|CAAL			A6R898|HICA, C0NWA1|HICA
OG0000386	Q5ADN1|CAAL			C0NUD2|HICA		P31383|SACE	evm.model.chr_04.767|ZYTR
OG0000387	Q5AGX8|CAAL			C0NDH3|HICA	C1GIX7|PABR	P12695|SACE
OG0000388	Q5AGF6|CAAL			C0NAD8|HICA		P32481|SACE	evm.TU.chr_07-1.160|ZYTR
OG0000389	A0A1D8PN83|CAAL			A6RDR5|HICA		P0CX47|SACE	evm.model.chr_04.467|ZYTR
OG0000390	A0A1D8PK22|CAAL	CNAG_06633|CRNE		C0NFV8|HICA		Q01855|SACE
OG0000391	A0A1D8PNR7|CAAL		FOTG_05845|FOTG	A6RAD7|HICA, C0NSG3|HICA
OG0000392	Q59TD1|CAAL			C0P0C8|HICA		P39953|SACE, P40556|SACE
OG0000393	A0A1D8PN45|CAAL		FOTG_00364|FOTG	C0NT96|HICA		P21576|SACE
OG0000394	Q59UF7|CAAL			C0NGY7|HICA		P04802|SACE	evm.model.chr_13.30|ZYTR
OG0000395	A0A1D8PPT5|CAAL	CNAG_01976|CRNE		C0NBF4|HICA		P0CX41|SACE
OG0000396	A0A1D8PLC9|CAAL	CNAG_04726|CRNE		C0NCE3|HICA		P0CX23|SACE
OG0000397	A0A1D8PGN7|CAAL			C0NYQ7|HICA		P47165|SACE, Q04178|SACE
OG0000398	A0A1D8PCT0|CAAL		FOTG_11033|FOTG			P38631|SACE, P40989|SACE
OG0000399	A0A1D8PT60|CAAL			A6R3A7|HICA, C0P156|HICA		P38328|SACE
OG0000400	A0A1D8PKB6|CAAL			C0NDC1|HICA		P32486|SACE, P33336|SACE
OG0000401	A0A1D8PKJ4|CAAL			C0NJU5|HICA		P38999|SACE	evm.model.chr_08.453|ZYTR
OG0000402	A0A1D8PM03|CAAL	CNAG_02500|CRNE	FOTG_06022|FOTG	C0NN26|HICA
OG0000403	A0A1D8PU40|CAAL			C0NKT7|HICA		P15731|SACE, P15732|SACE
OG0000404	A0A1D8PSS4|CAAL			A6QSJ1|HICA, C0NT66|HICA		P40303|SACE
OG0000405	Q59VX7|CAAL			C0NEP5|HICA		Q06142|SACE	evm.model.chr_02.161|ZYTR
OG0000406	A0A1D8PG26|CAAL			C0NDZ7|HICA	C0SCV1|PABR	Q07825|SACE
OG0000407	Q5AB80|CAAL					P38853|SACE, P50090|SACE, Q08979|SACE
OG0000408	A0A1D8PP14|CAAL	CNAG_04011|CRNE		C0NWA6|HICA		P0CX25|SACE
OG0000409	Q5AD39|CAAL			C0NBI3|HICA	C1GAY4|PABR	P40029|SACE
OG0000410	A0A1D8PK97|CAAL			C0NIY9|HICA		P39000|SACE, Q07622|SACE
OG0000411	A0A1D8PMH6|CAAL			C0NSJ2|HICA		P00931|SACE	evm.model.chr_01.1089|ZYTR
OG0000412	A0A1D8PPY8|CAAL			C0NMF2|HICA		P32599|SACE	evm.model.chr_06.749|ZYTR
OG0000413	Q5AMF9|CAAL	CNAG_06346|CRNE	FOTG_03175|FOTG	C0NQC9|HICA
OG0000414	P82612|CAAL					P00950|SACE, Q12008|SACE, Q12040|SACE
OG0000415	A0A1D8PFM9|CAAL			A6REA7|HICA, C0NVW8|HICA		P32472|SACE
OG0000416	A0A1D8PGN5|CAAL				C1GEX7|PABR, C1GGI0|PABR	P32804|SACE
OG0000417	A0A1D8PH78|CAAL			A6QSQ7|HICA, C0NTA4|HICA		P08524|SACE
OG0000418	P42800|CAAL	CNAG_01539|CRNE		C0NLK4|HICA		P11986|SACE
OG0000419	A0A1D8PIF8|CAAL					P06208|SACE, Q12166|SACE	evm.model.chr_02.953|ZYTR
OG0000420	Q59US5|CAAL			A6R9L3|HICA, C0P079|HICA		P06106|SACE
OG0000421	Q5ADQ6|CAAL			A6RBH0|HICA, C0NUE8|HICA		P48589|SACE
OG0000422	A0A1D8PT56|CAAL			A6QVM6|HICA, C0NQK3|HICA		Q05911|SACE
OG0000423	Q5AF38|CAAL			A6R3R9|HICA, C0NAM8|HICA		P22855|SACE
OG0000424	A0A1D8PK85|CAAL			A6R7Q1|HICA, C0NWW7|HICA		P38624|SACE
OG0000425	Q5AEB8|CAAL			A6R9V1|HICA, C0NRU2|HICA		P23638|SACE
OG0000426	A0A1D8PLK1|CAAL			A6R393|HICA, C0P147|HICA		P23724|SACE
OG0000427	A0A1D8PTY6|CAAL			A6R2T1|HICA, C0NDE1|HICA		P23639|SACE
OG0000428	Q59Z65|CAAL			A6RAC2|HICA, C0NSE7|HICA		P30656|SACE
OG0000429	A0A1D8PU67|CAAL			A6R279|HICA, C0NCT8|HICA		P25043|SACE
OG0000430	A0A1D8PJ80|CAAL			C0NRT5|HICA		P23594|SACE, P23595|SACE
OG0000431	A0A1D8PRE9|CAAL			A6QXC8|HICA, C0NQK4|HICA		P33734|SACE
OG0000432	A0A1D8PPW9|CAAL	CNAG_02818|CRNE		C0NEA5|HICA		P48015|SACE
OG0000433	A0A1D8PE97|CAAL			A6RD63|HICA, C0NZ30|HICA		P49095|SACE
OG0000434	A0A1D8PDP3|CAAL					P17121|SACE, P38339|SACE, P39960|SACE
OG0000435	A0A1D8PMS1|CAAL		FOTG_02697|FOTG, FOTG_04263|FOTG			P04051|SACE
OG0000436		CNAG_04758|CRNE		C0NCL3|HICA		P40260|SACE, P53390|SACE
OG0000437		CNAG_05258|CRNE	FOTG_12535|FOTG	C0P033|HICA			evm.model.chr_03.213|ZYTR
OG0000438		CNAG_02189|CRNE, CNAG_05264|CRNE		C0NBH2|HICA	C1G7L4|PABR
OG0000439			FOTG_00597|FOTG, FOTG_06596|FOTG			P11075|SACE, P34225|SACE
OG0000440			FOTG_01390|FOTG, FOTG_04600|FOTG, FOTG_13424|FOTG			Q03102|SACE
OG0000441			FOTG_01465|FOTG		C0S1E3|PABR	P37297|SACE, P38111|SACE
OG0000442			FOTG_02424|FOTG	A6R5M5|HICA, C0NRR1|HICA			evm.model.chr_09.244|ZYTR
OG0000443			FOTG_06170|FOTG, FOTG_06579|FOTG			P43553|SACE, Q08269|SACE
OG0000444			FOTG_06397|FOTG	C0NB88|HICA, C0NF14|HICA	C1GHS5|PABR
OG0000445			FOTG_12039|FOTG, FOTG_12309|FOTG, FOTG_16450|FOTG	C0NMD0|HICA
OG0000446			FOTG_18879|FOTG			P08153|SACE, P21192|SACE, Q12139|SACE
OG0000447				A6R3A3|HICA, C0P152|HICA		P15992|SACE, Q12329|SACE
OG0000448				C0NB09|HICA		P40037|SACE, P40185|SACE, Q12429|SACE
OG0000449				C0NIC1|HICA		P48361|SACE, Q06108|SACE	evm.model.chr_04.676|ZYTR
OG0000450				C0NIH3|HICA		P38891|SACE, P47176|SACE	evm.model.chr_12.68|ZYTR
OG0000451						P0CX79|SACE, P13130|SACE, P38616|SACE, P38986|SACE
OG0000452						P25619|SACE, P38079|SACE, Q12117|SACE	evm.model.chr_13.462|ZYTR
OG0000453						P38196|SACE, Q05998|SACE, Q08485|SACE, Q08579|SACE
OG0000454						P25336|SACE, P25847|SACE, Q03834|SACE, Q12175|SACE
OG0000455						P24868|SACE, P24869|SACE, P30283|SACE, P32943|SACE
OG0000456						P36123|SACE, P40856|SACE, P43612|SACE, P53036|SACE
OG0000457						P19880|SACE, P24813|SACE, P38749|SACE, P40917|SACE
OG0000458						P22211|SACE, P36004|SACE, Q12100|SACE, Q12310|SACE
OG0000459						P07347|SACE, Q03503|SACE, Q04751|SACE, Q06504|SACE
OG0000460						P40959|SACE, P47057|SACE, Q08826|SACE, Q92331|SACE
OG0000461						P42883|SACE, P43534|SACE, P47183|SACE, Q07748|SACE
OG0000462	A0A1D8PIY8|CAAL, Q5A7R7|CAAL, Q5AL03|CAAL
OG0000463	Q5AD07|CAAL	CNAG_01019|CRNE				P00445|SACE
OG0000464	O74189|CAAL, Q5ACU3|CAAL					P33775|SACE
OG0000465	Q59X67|CAAL					P09959|SACE, P39678|SACE
OG0000466	P43063|CAAL					P00546|SACE, P39073|SACE
OG0000467	Q5AFA2|CAAL			C0NFG4|HICA		P53301|SACE
OG0000468	P0CY34|CAAL			C0P165|HICA		P16649|SACE
OG0000469	Q59TP1|CAAL, Q59Y31|CAAL					Q12127|SACE
OG0000470	A0A1D8PS50|CAAL			C0P0H3|HICA		P13856|SACE
OG0000471	Q5A6P9|CAAL			C0NNK9|HICA		P17555|SACE
OG0000472	P30418|CAAL			C0NUK3|HICA		P14743|SACE
OG0000473	Q5ANK2|CAAL			C0NFR3|HICA		P24583|SACE
OG0000474	Q5APD4|CAAL		FOTG_10297|FOTG	C0NWT4|HICA
OG0000475	Q5AAI8|CAAL			C0NE86|HICA		P25293|SACE
OG0000476	Q5A747|CAAL			C0NLE5|HICA		P21147|SACE
OG0000477	Q5A6K8|CAAL			C0NXU1|HICA		P26793|SACE
OG0000478	Q59Q34|CAAL					P39986|SACE, Q12697|SACE
OG0000479	A0A1D8PTX1|CAAL			C0NRF2|HICA		P32381|SACE
OG0000480	A0A1D8PCX5|CAAL, P87185|CAAL					P25374|SACE
OG0000481	A0A1D8PRF5|CAAL			C0NQ31|HICA		P33338|SACE
OG0000482	A0A1D8PGF8|CAAL			C0NVK4|HICA		P32334|SACE
OG0000483	P12461|CAAL			C0NVN1|HICA		P06785|SACE
OG0000484	Q59QC4|CAAL			C0NVD3|HICA		Q05979|SACE
OG0000485	Q5ACX4|CAAL			C0NQL3|HICA		P22336|SACE
OG0000486	Q5A0N3|CAAL					P21524|SACE, P21672|SACE
OG0000487	Q92210|CAAL			C0ND01|HICA		P21264|SACE
OG0000488	O74198|CAAL		FOTG_13741|FOTG			P25087|SACE
OG0000489	Q5ALX3|CAAL		FOTG_00008|FOTG			P27692|SACE
OG0000490	Q5ALX8|CAAL					P49435|SACE	evm.model.chr_01.2536|ZYTR
OG0000491	P43065|CAAL			C0NQ08|HICA		P38998|SACE
OG0000492	Q5AK62|CAAL			C0NKE4|HICA		P24276|SACE
OG0000493	Q5AGV4|CAAL			C0NQE8|HICA		P06103|SACE
OG0000494	P0CB54|CAAL			C0NV23|HICA		Q12154|SACE
OG0000495	O94048|CAAL			C0NFT8|HICA		P28789|SACE
OG0000496	Q5APF2|CAAL			C0NED9|HICA		P38625|SACE
OG0000497	Q59S63|CAAL					P53167|SACE, Q12211|SACE
OG0000498	Q59PL9|CAAL			C0NC78|HICA		P38249|SACE
OG0000499	Q59ST1|CAAL			C0NRX4|HICA		Q07938|SACE
OG0000500	Q5AAU3|CAAL			C0NCW5|HICA		P38968|SACE
OG0000501	Q5A0W7|CAAL			C0NJZ2|HICA		Q03940|SACE
OG0000502	A0A1D8PTW6|CAAL			C0NUW2|HICA		P54839|SACE
OG0000503	Q5AIA2|CAAL			C0NUY8|HICA		P31116|SACE
OG0000504	Q59M69|CAAL			C0NFV9|HICA		P36059|SACE
OG0000505	Q5AJB7|CAAL		FOTG_03465|FOTG			Q12018|SACE
OG0000506	Q5A044|CAAL			C0NUJ9|HICA		P36112|SACE
OG0000507	Q5A893|CAAL			C0NS05|HICA		P28495|SACE
OG0000508	Q5AC48|CAAL					P80428|SACE, Q12406|SACE
OG0000509	Q5ANB2|CAAL		FOTG_07850|FOTG			Q12389|SACE
OG0000510	Q59P56|CAAL			C0NUL1|HICA		P00927|SACE
OG0000511	A0A1D8PRB4|CAAL			C0NBM6|HICA		P47018|SACE
OG0000512	Q5AMT7|CAAL		FOTG_07868|FOTG			P38934|SACE
OG0000513	Q5A7M4|CAAL					Q04322|SACE, Q12344|SACE
OG0000514	Q59N76|CAAL			C0NW08|HICA		Q05029|SACE
OG0000515	A0A1D8PDK6|CAAL			C0P132|HICA		P50861|SACE
OG0000516	A0A1D8PD79|CAAL			C0ND33|HICA		Q12164|SACE
OG0000517	Q59TS4|CAAL			C0NT20|HICA		P32178|SACE
OG0000518	A0A1D8PP33|CAAL					P53326|SACE	evm.model.chr_01.1001|ZYTR
OG0000519	A0A1D8PIV7|CAAL			C0NDN0|HICA		P40327|SACE
OG0000520	A0A1D8PKX3|CAAL			C0NF45|HICA		P32366|SACE
OG0000521	A0A1D8PKB0|CAAL			C0NLV2|HICA		P40506|SACE
OG0000522	A0A1D8PRQ1|CAAL			C0NQ40|HICA		P27616|SACE
[truncated: 930 more rows]
